# Supplementary material for: Comparative Metabolomic Profiling of Citrullus spp. Fruits Provides Evidence for Metabolomic Divergence during Domestication
Source: Metabolites. 2021 Jan 28;11(2):78. doi: 10.3390/metabo11020078 (PMC7911689; doi:10.3390/metabo11020078)
Supplement: Supplementary file 1 [file metabolites-11-00078-s001.zip]

Archive with 4 entries (3 files):
- Supplementary Files/
- Supplementary Files/metabolites supplementary figs 20210127.docx
- Supplementary Files/metabolites supplementary figs 20210127.pdf
- Supplementary Files/metabolites tables20200127.xlsx
