# Supplementary material for: Comparative Metabolomic Profiling of Citrullus spp. Fruits Provides Evidence for Metabolomic Divergence during Domestication
Source: Metabolites. 2021 Jan 28;11(2):78. doi: 10.3390/metabo11020078 (PMC7911689; doi:10.3390/metabo11020078)
Supplement: Supplementary file 1 [file metabolites-11-00078-s001.zip › Supplementary Files/metabolites tables20200127.xlsx]

## Sheet: Table S1 
Table S1 The information of watermelon varieties used in this study
Sample ID	Cultivated type	Material name	Flesh color	Taste
W98	Improved	Duan 125	red	sweet
W97	Improved	ZXG01600	red	sweet
W92	Improved	Du No.1	red	sweet
W90	Improved	Huang Pi Xiao Xi Gua	red	sweet
W87	Improved	Ka Hong	red	sweet
W84	Improved	Da Xi Gua	red	sweet
W83	Improved	Xiao Qing Pi	red	sweet
W8	Amarus	PI505604	white	bland
W78	Improved	Cheng Lan	orange	sweet
W77	Improved	White wonder	white	sweet
W76	Improved	Sa Sheng Nai You Gua	white	sweet
W75	Improved	BingTangCui	white	sweet
W69	Improved	Hong Bao Shi	red	sweet
W67	Improved	9904	red	bitter
W6	Amarus	PI271769	white	bland
W58	Edible seed watermelon	Gao Lan Zi Gua	white	little sour
W57	Edible seed watermelon	Deng Kou Zi Gua	white	little sour
W56	Edible seed watermelon	Hong Gua Zi	red(light pink)	little sour
W55	Edible seed watermelon	Lang Fang Zi Gua	white	little sour
W48	Landrace	Fu Zhou Gua No. 1	orange	sweet
W47	Landrace	Liu Tiao Qing	orange	sweet
W46	Landrace	San Bai Gua No. 1	white	sweet
W36	Landrace	Yan Shi Yi Hao	red	sweet
W35	Landrace	Dong Gua	orange	sweet
W34	Landrace	Ji Tou Hei Xi Gua	orange	sweet
W33	Landrace	Qing Bao Jin	orange	sweet
W32	Landrace	Wei Shi Xi Gua	red	sweet
W30	Landrace	Fu Yang Yi Hao	red	sweet
W26	Landrace	Ning Xian Xi Gua	red	sweet
W19	Egusi	ZXG01562	white	bitter
W18	Egusi	PI494532	white	bitter
W17	Egusi	PI494528	white	bland/little sour
W14	Colocynthis	PI 537277	white	bitter
W13	Colocynthis	PI 386014	white	bitter
W12	Colocynthis	PI 374216	white	bitter
W11	Amarus	Grif16135	white	bitter
W103	Improved	Fuzhougua No. 2	orange	sweet
W102	Landrace	Sanbaigua No. 2	white	sweet
W101	Improved	99904-2	red	sweet
W1	Amarus	Bei Jing Ye Sheng	white	bland
QC1	Quality Control ： sample mixed from all materials
QC2	Quality Control ： sample mixed from all materials
QC3	Quality Control ： sample mixed from all materials
QC4	Quality Control ： sample mixed from all materials

## Sheet: Table S2 
Table S2. Scheduled MRM transitions for widely targeted metabolite analysis in watermelon fruit flesh
Index	Ion mode	Q1 (Da)	Rt (min)	Fragments (Da)	Component Name	Class	FDR <0.05
Cil0001	Positive	263.1	0.57	143	Mannitol 1-phosphate	Carbohydrates	0.0025437
Cil0002	Positive	245.09	3.21	122.9, 199.2, 227.1, 184.2, 209.1	Biotin	Others	0.0042041
Cil0003	Positive	203.216	0.63	84.081	Spermine	Alkaloids	-
Cil0004	Positive	203.1	0.57	143.9	N-Acetyltryptamine	Alkaloids	-
Cil0005	Positive	221	0.57	143	unknown	-	-
Cil0006	Positive	180	0.61	102.2, 144.5, 84.2, 162.4, 123.1	Glucosamine	Carbohydrates	0.0025899
Cil0007	Positive	124.1	0.56	83.1	2-Picolate	Others	-
Cil0008	Positive	142.1	0.57	124.2, 84.3, 82.9, 101.2, 85.1	Histidinol	Others	0.002297
Cil0009	Positive	118.1	0.81	72.9, 101.9, 118.1, 60.2, 71.4	Betaine	Alkaloids	0.00058647
Cil0010	Positive	419.1	3.79	353.9, 330, 383.9, 366, 338	O-methylnaringenin C-pentoside	Flavonoids	0.021378
Cil0011	Positive	417.2	0.57	297.1	O-methylapigenin C-pentoside	Flavonoids	1.65e-06
Cil0012	Positive	357.118	0.59	227.3	unknown	-	3.4e-08
Cil0013	Positive	625.177	3.58	607.2	di-C,C-hexosyl-chrysoeriol	Flavonoids	0.00023132
Cil0014	Positive	285	0.6	123	NAM-hex-p	Vitamin	4.76e-09
Cil0015	Positive	170.1	0.61	82.9799	D-3-Methylhistidine	Amino acids and derivatives	7.69e-06
Cil0016	Positive	164.1	0.62	79.101	unknown	-	0.00038896
Cil0017	Positive	282.1	0.62	99.35	unknown	-	0.0034721
Cil0018	Positive	689.1	0.62	670.909	unknown	-	0.00014878
Cil0019	Positive	336	0.74	262	NAMN-p	Vitamin	0.0002434
Cil0020	Positive	710.1	0.63	691.829	unknown	-	0.00807
Cil0021	Positive	281.1	0.63	99.218	unknown	-	-
Cil0022	Positive	732.1	0.64	713.772	unknown	-	-
Cil0023	Positive	736.1	0.66	717.904	unknown	-	0.00046241
Cil0024	Positive	333.052	0.716667	197.1, 171.3, 137, 213.2, 315.8	2'-Deoxyinosine-5'-monophosphate	Nucleotides and derivatives	-
Cil0025	Positive	377.1	0.71	137.378	unknown	-	0.0025813
Cil0026	Positive	439.1	0.75	209.179	unknown	-	0.0013536
Cil0027	Positive	723.1	0.81	381.261	unknown	-	-
Cil0028	Positive	448.1	0.81	106.328	unknown	-	0.0017766
Cil0029	Positive	219.3	0.828095	83.9	unknown	-	-
Cil0030	Positive	205.4	0.837619	187.1	unknown	-	0.0025813
Cil0031	Positive	348.2	0.855238	136.4	unknown	-	0.0002272
Cil0032	Positive	218.1	0.87	172.446	unknown	-	9.81e-09
Cil0033	Positive	175.2	0.79	115.9,157.9,98.0	L-Arginine	Amino acids and derivatives	1.12e-08
Cil0034	Positive	522.1	0.88	127.41	unknown	-	-
Cil0035	Positive	104	0.76	85.9	2-Aminoisobutyric acid	Organic acids	1.98e-07
Cil0036	Positive	104.1	0.78	93.3, 84.3, 60.2, 57.8, 91.3	Choline	Vitamin	6.25e-07
Cil0037	Positive	400.2	0.83	136.1	unknown	-	0.00087299
Cil0038	Positive	399.2	0.71	252, 300.2, 250.1, 137, 323.1	S-(5'-Adenosyl)-L-methionine	Amino acids and derivatives	0.0056901
Cil0039	Positive	265.1	0.69	122.1	Thiamin	Vitamin	-
Cil0040	Positive	131.1	0.64	97.2, 83.8, 72.1, 60.1, 114.4	unknown	-	2.16e-06
Cil0041	Positive	255.1	0.83	123	5-Methoxyflavanone	Flavonoids	3.3e-07
Cil0042	Positive	104	0.78	61.5 58	N,N-Dimethylglycine	Amino acids and derivatives	9.85e-06
Cil0043	Positive	265.1	0.69	144	N-Benzoyltryptamine	Alkaloids	-
Cil0044	Positive	126	0.75	89.9, 72.8, 126, 71.7, 97	unknown	-	5.03e-07
Cil0045	Positive	265.1	0.79	122.1	Thiamine	Others	0.0001499
Cil0046	Positive	147.2	0.68	84.0,130.2	L-Lysine	Amino acids and derivatives	0.00043459
Cil0047	Positive	98.9	0.888571	80.9	unknown	-	5.12e-08
Cil0048	Positive	116.1	0.79	116, 67.9, 70, 72.5, 99	L-Proline	Amino acids and derivatives	0.02013
Cil0049	Positive	184	0.77	124.3, 125.5, 83.2, 84.9, 167	O-Phosphocholine	Alkaloids	4.34e-12
Cil0050	Positive	177	1.66	159.1, 115, 160.2, 133.1, 142.1	Serotonin	Amino acids and derivatives	6.09e-09
Cil0051	Positive	138	0.8	92, 136.1, 137.9, 78, 93	Trigonelline	Alkaloids	3.62e-06
Cil0052	Positive	210.1	1.17	111.245	unknown	-	1.55e-10
Cil0053	Positive	130	0.8	69.9	Homoproline	Amino acids and derivatives	0.009607
Cil0054	Positive	258.2	0.8	166.6, 187.6, 125.2, 212.5, 143.4	sn-Glycero-3-phosphocholine	Alkaloids	0.0024228
Cil0055	Positive	153.1	1.18	135.3	unknown	-	4.34e-12
Cil0056	Negative	341.12	0.79	161.0, 101.0, 107.0, 89.0, 151.9	Trehalose	Carbohydrates	1.51e-06
Cil0057	Positive	119.1	1.19	91.259	unknown	-	9.52e-11
Cil0058	Positive	555.1	1.19	393.437	unknown	-	0.00053272
Cil0059	Positive	191.103	0.81	84.1	DL-alpha,epsilon-Diaminopimelic acid	Others	4.25e-06
Cil0060	Positive	275.1	1.22	125.407	unknown	-	2.98e-08
Cil0061	Positive	294.1	1.24714	230.5	unknown	-	0.011126
Cil0062	Positive	730.1	1.36	466.274	unknown	-	1.52e-06
Cil0063	Positive	394.1	1.49	147.415	unknown	-	3.13e-07
Cil0064	Positive	371.1	1.54	146.391	unknown	-	0.00018323
Cil0065	Negative	289.1	0.83	79, 156.1, 191.2, 97.1, 163.9	Argininosuccinate	Organic acids	8.81e-10
Cil0066	Positive	146.1	0.78	100.2	4-Guanidinobutanoate	Organic acids	7.02e-07
Cil0067	Positive	383.1	0.77	221.038	unknown	-	7.46e-05
Cil0068	Positive	162.1	0.79	97.9	α-Aminoadipate	Organic acids	3.62e-06
Cil0069	Positive	556.1	1.73	210.565	unknown	-	2.42e-10
Cil0070	Positive	310.1	1.9	85.22	g-Guanidinobutyrate	Others	0.00091455
Cil0071	Positive	738.1	1.97	474.411	unknown	-	5.91e-09
Cil0072	Positive	124.032	0.85	80.05	Niacin	Vitamin	0.00046871
Cil0073	Positive	287.1	2	125.401	unknown	-	0.014626
Cil0074	Positive	655.1	2.03	124.359	unknown	-	0.0015199
Cil0075	Positive	388.1	2.05	147.48	unknown	-	0.033732
Cil0076	Positive	291.1	2.0745	139.3	unknown	-	-
Cil0077	Positive	256.2	0.8	126.4, 127.6, 124, 155.4, 85.2	Nicotinate ribonucleoside	Others	0.0016061
Cil0078	Positive	277	0.77	195.2, 213.2, 84, 214.2, 168.1	L-Saccharopine	Others	0.0050214
Cil0079	Positive	334.1	2.1	137.364	unknown	-	0.0014842
Cil0080	Positive	332	1.27	142.7, 140.8, 136.1, 272.9, 139.9	2'-Deoxyadenosine-5'-monophosphate	Nucleotides and derivatives	4.57e-07
Cil0081	Positive	147.12	0.77	147.1, 91, 88, 131.7, 116.9	unknown	-	0.0020839
Cil0082	Positive	126.1	1.22	108, 81, 126.1, 83, 82	5-Methylcytosine	Nucleotides and derivatives	5.02e-06
Cil0083	Positive	348.1	0.88	168.7, 216.5, 136.4, 313, 141.3	Adenosine 3'-monophosphate	Nucleotides and derivatives	0.013047
Cil0084	Positive	346.1	2.19	149.516	(-)-Norepinephrine N-hexoside	Others	1.26e-06
Cil0085	Positive	230.3	0.81	186.1	unknown	-	5.32e-10
Cil0086	Positive	355.1	2.21905	164.4	unknown	-	0.0001666
Cil0087	Positive	304.15	0.8	185.3	Nicotianamine	Vitamin	2.84e-10
Cil0088	Positive	664.15	0.83	136.05	beta-Nicotinamide adenine dinucleotide	Others	2.68e-11
Cil0089	Positive	152	1.19	108.9, 134.1, 135.1, 137.3, 107.9	Guanine	Nucleotides and derivatives	0.032346
Cil0090	Positive	305	0.85	130	unknown	-	0.020331
Cil0091	Positive	170	0.71	107	Noradrenaline	Others	9.46e-06
Cil0092	Positive	382.1	2.2975	136.3	unknown	-	1.41e-11
Cil0094	Positive	147	0.8	88	unknown	-	0.0020839
Cil0095	Positive	154.079	0.83	91.054	Dopamine	Others	0.022894
Cil0096	Positive	310.1	0.81	121.2	N-acetylneuraminic acid	Others	-
Cil0097	Positive	118.1	0.81	58.1, 54.9, 71.8, 57.2, 76.9	L-Valine	Amino acids and derivatives	-
Cil0098	Positive	136.1	1.21	94, 92, 136.1, 109.1, 122.4	Adenine	Nucleotides and derivatives	0.048806
Cil0099	Positive	341.2	2.34667	207.1	unknown	-	1.89e-05
Cil0100	Positive	174.105	3.49	90.9, 88.6, 86, 89.5, 114.8	N-Acetyl-L-leucine	Amino acids and derivatives	0.00047266
Cil0101	Positive	182.2	1.18	135.7,146.7,107.2	Tyrosine	Amino acids and derivatives	0.046558
Cil0102	Negative	341.12	0.79	119.0,179.0,161.2	Sucrose	Carbohydrates	8.05e-06
Cil0103	Positive	613.152	0.84	484.1,355.1,231.1	Glutathione (oxidized form)	Others	5.9e-10
Cil0104	Positive	649.1	2.37	479.092	unknown	-	3.07e-12
Cil0105	Positive	130.08	0.84	70	DL-Pipecolinic acid	Organic acids	1.36e-06
Cil0106	Positive	165.055	0.883333	77.1	2-Hydroxycinnamic acid	Phenolic acids	-
Cil0107	Positive	356.1	2.43	164.505	unknown	-	-
Cil0108	Positive	360.1	2.52762	208.6	unknown	-	-
Cil0109	Positive	276.119	0.83	84.1	Gamma-glutamyl Glutamine	Amino acids and derivatives	-
Cil0110	Positive	148.06	0.77	84.1	O-Acetyl-L-serine	Amino acids and derivatives	3.09e-06
Cil0111	Positive	277.1	0.76	84.1	Saccharopine	Amino acids and derivatives	0.014673
Cil0112	Positive	148.1	0.77	84.0,131.0	Glutamic acid	Amino acids and derivatives	3.46e-07
Cil0113	Positive	156.1	0.67	114.9, 83, 110, 95, 72.9	L-Histidine	Amino acids and derivatives	1.18e-05
Cil0114	Positive	150	1.18	89.9, 87, 72.8, 90.9, 60.9	L-Methionine	Amino acids and derivatives	4.23e-06
Cil0115	Positive	130.08	0.83	70	unknown	-	2.63e-07
Cil0116	Positive	465.2	0.84	303.1	Delphinidin 3-O-glucoside	Flavonoids	-
Cil0117	Positive	134.1	0.77	74.9, 88, 74, 134.1, 69.8	L-Aspartic acid	Amino acids and derivatives	0.0012697
Cil0118	Positive	577.1	2.5981	425.3	unknown	-	2.12e-06
Cil0119	Positive	86.1	1.17	70.1, 72, 56	Piperidine	Others	0.0017118
Cil0120	Positive	132	1.23	69, 90.9, 85.9, 71.8, 114	L-Isoleucine	Amino acids and derivatives	0.0088029
Cil0121	Positive	146.158	0.58	72.082	Spermidine	Alkaloids	1.36e-08
Cil0122	Positive	282.1	2.65	136.451	unknown	-	3.78e-09
Cil0123	Positive	300.1	2.73	138.624	unknown	-	3.48e-07
Cil0124	Positive	130.1	1.18	84.2	1-Amino-1-cyclopentanecarboxylic acid	Amino acids and derivatives	-
Cil0125	Positive	124	1.19	122.8, 122, 78, 106, 82.7	Nicotinic acid	Vitamin	0.00066898
Cil0126	Positive	244.086	0.8	114.2, 113.4, 111.4, 115.3, 116.4	Cytidine	Nucleotides and derivatives	2.18e-07
Cil0127	Positive	152	1.18381	134.9, 109.9, 79.9, 134.0, 62.9	Phenylglycine	Amino acids and derivatives	3.66e-06
Cil0128	Positive	332.1	1.18	152.4, 170.6, 314.7, 136.5, 124.5	Pyridoxine O-glucoside	Vitamin	2.57e-10
Cil0129	Positive	198.069	2.80429	152.071	unknown	-	5.93e-12
Cil0131	Positive	120.1	2.85	92.287	N-Phenylacetamide	Phenolic acids	0.012625
Cil0132	Positive	154.079	1.22	91.054	Nw-Acetylhistamine	Others	0.034464
Cil0133	Positive	170.1	1.22	124.1, 153.1, 134.1, 136.4, 96	Pyridoxine	Vitamin	2.37e-07
Cil0134	Positive	182.041	0.84	136.043	L-Methionine sulfone	Others	0.03229
Cil0135	Positive	182.2	0.85	135.7,146.7,107.2	L-Tyrosine	Amino acids and derivatives	0.034672
Cil0136	Positive	121.042	1.21	103.3, 93.2, 77.1, 94.3, 102.3	D(-)-Threose	Carbohydrates	1.64e-06
Cil0137	Positive	110.1	2.86762	92.2	unknown	-	-
Cil0138	Positive	349.1	1.17	265.6, 313.5, 137.4, 175.5, 187.4	Inosine 5'-monophosphate	Others	-
Cil0139	Positive	293.162	2.9	163.2	unknown	-	1.67e-10
Cil0140	Positive	627.1	0.84	465.2	Tricetin 5-O-hexosyl-O-hexoside	Flavonoids	3.62e-06
Cil0141	Positive	465.1	1.17	303.1	Delphinidin O-hexoside derivative	Flavonoids	0.00014107
Cil0142	Positive	665	1.18	136	unknown	-	8.62e-10
Cil0143	Positive	183	0.82	136.9	Ethyl 3,4-dihydroxybenzoate	Others	0.024402
Cil0144	Positive	300	0.83	121	caf-tyr	Alkaloids	5.3e-08
Cil0145	Positive	364.1	1.21	329.1, 346.6, 152.5, 244.7, 135.4	Guanosine 5'-monophosphate	Nucleotides and derivatives	-
Cil0146	Positive	612.1	2.93	450.189	unknown	-	2.79e-11
Cil0147	Positive	162.1	1.18	119.9, 74.0, 102.0, 84.0, 98.0	Carnitine	Alkaloids	1.45e-05
Cil0148	Positive	190.1	1.24	129.9	N-Acetylglutamate	Amino acids and derivatives	1.25e-06
Cil0149	Positive	245.1	1.42	117, 145.1, 113, 209.9, 157.6	Uridine	Nucleotides and derivatives	-
Cil0150	Positive	132.1	1.27	90.8, 71.8, 86, 113.9, 69	L-Leucine	Amino acids and derivatives	0.00014695
Cil0151	Positive	139	1.26	122	unknown	-	0.0029096
Cil0152	Positive	209.13	1.24	150.05	Nicotinoylcholine	Vitamin	1.57e-05
Cil0153	Positive	312.1	3.03	162.477	tri-hex-p	Others	9.46e-06
Cil0154	Positive	370.1	3.04	179.512	unknown	-	6.98e-15
Cil0155	Positive	221.1	1.51	130.0, 158.0, 175.0, 131.9, 157.0, 104.0	5-Hydroxytryptophan	Alkaloids	3.52e-11
Cil0156	Positive	219.1	3.14	174.608	unknown	-	1.58e-07
Cil0157	Positive	123.1	3.21	77.136	unknown	-	2.62e-05
Cil0158	Positive	485.1	3.23	457.601	unknown	-	0.00031343
Cil0159	Positive	284.092	1.44	154.5, 155.9, 135.2, 153.6, 157.2	Guanosine	Nucleotides and derivatives	-
Cil0160	Positive	284.1	1.5	152.1	Crotonoside	Others	-
Cil0161	Positive	285.1	1.74	155.3, 159.1, 153.1, 85, 110	Xanthosine	Nucleotides and derivatives	-
Cil0162	Positive	123.1	1.18	77.169	Isonicotinamide	Vitamin	4.85e-10
Cil0163	Positive	123.1	1.47	77.1, 81.3, 80.3, 96.4, 95.4	Niacinamide	Vitamin	1.57e-09
Cil0164	Positive	258	1.58	126.3, 108.9, 108.0, 81.0, 83.0, 125.1	5-Methylcytidine	Nucleotides and derivatives	0.00089054
Cil0165	Positive	221.1	1.61	130.0, 158.0, 175.0, 131.9, 157.0, 104.0	N-Hydroxy-L-tryptophan	Amino acids and derivatives	3.87e-11
Cil0166	Positive	218.1	3.28	86.297	unknown	-	4.28e-10
Cil0167	Positive	619.1	3.31	583.157	unknown	-	2.94e-10
Cil0168	Positive	267.1	3.31	159.085	Oxitriptan	Amino acids and derivatives	1.69e-10
Cil0169	Positive	357.118	3.32944	177.1	unknown	-	3.96e-09
Cil0170	Positive	146.11	0.85	86.097	L-beta-Homoisoleucine	Amino acids and derivatives	1.53e-11
Cil0171	Positive	184.053	1.67	148.04	4-Pyridoxate	Others	8.89e-11
Cil0172	Positive	209.154	3.37429	173	mNA-p	Vitamin	9.98e-09
Cil0173	Positive	344.1	3.41	149.458	unknown	-	4.4e-11
Cil0174	Positive	742.1	3.44	452.202	unknown	-	0.014759
Cil0175	Positive	268.097	1.89	134.9, 139.6, 136.1, 119, 138.3	Adenosine	Nucleotides and derivatives	0.013768
Cil0176	Positive	269.1	0.8	139.3, 150.9, 137, 144.9, 207.4	Inosine	Others	0.0099849
Cil0177	Positive	286	1.9	124	NA-hex-p	Vitamin	0.012632
Cil0178	Positive	269.1	1.84	110.0, 136.1, 118.9, 94.0	Homocystine	Amino acids and derivatives	0.008668
Cil0179	Positive	259.23	1.83	113.1	5,6-Dimethoxynaphtol	Others	-
Cil0180	Positive	166.2	1.93	120.1	Phenylalanine	Amino acids and derivatives	-
Cil0181	Positive	482.1	3.45	133.402	unknown	-	0.0092226
Cil0182	Positive	252.1	1.79	136.1	2'-Deoxyadenosine monohydrate	Nucleotides and derivatives	0.00077841
Cil0183	Positive	434.1	3.47	145.353	unknown	-	0.00015124
Cil0184	Positive	476.1	3.54	117.378	unknown	-	1.87e-06
Cil0185	Negative	190.1	2.46	98.3, 112.2, 84, 83.5, 142.3	N-Acetylmethionine	Amino acids and derivatives	0.0092989
Cil0186	Positive	121	1.31	121, 106.1, 104, 102.9, 109.7	Benzamidine	Phenolic acids	1.07e-05
Cil0187	Positive	167.1	1.95476	120, 149.1, 121, 123.6, 103	6-Methylmercaptopurine	Nucleotides and derivatives	1.51e-08
Cil0188	Positive	168.1	1.88	120.043	unknown	-	3.17e-07
Cil0189	Positive	611.2	3.55	465.11	unknown	-	0.00010287
Cil0190	Positive	209	1.83	146.0,174.0,192.1	unknown	-	2.14e-07
Cil0191	Positive	493.1	3.59	331.1	unknown	-	7.58e-05
Cil0192	Positive	400.2	1.97286	268.2, 166.1, 136.1, 280, 179.4	Adenosine O-ribose	Nucleotides and derivatives	8.62e-05
Cil0193	Positive	315.1	3.6	135.572	Dehydroabietylamine	Others	0.0014065
Cil0194	Positive	166	1.96	93, 91.1, 120.1, 123.1, 77.4	L-Phenylalanine	Amino acids and derivatives	6.44e-05
Cil0195	Positive	384.1	1.91	222.1	unknown	-	0.0017095
Cil0196	Positive	382.1	1.86	220.1	unknown	-	0.0014025
Cil0197	Positive	419.134	3.67938	383.1	unknown	-	9.21e-06
Cil0198	Positive	384.115	2.13095	234.2, 162.2, 252.2, 367.2, 136.2	Succinyladenosine	Nucleotides and derivatives	-
Cil0199	Positive	491.1	3.69	473.474	unknown	-	0.0001499
Cil0200	Positive	368.098	0.84	206	Xanthurenic acid O-hexoside	Amino acids and derivatives	8.72e-16
Cil0201	Positive	287.1	3.75	153.415	unknown	-	1.28e-06
Cil0202	Positive	382.2	2.23	364.5, 184.6, 220.6, 311, 347	unknown	-	3.13e-07
Cil0203	Positive	381.1	3.78	138.524	unknown	-	6.59e-09
Cil0204	Positive	220.2	2.19	174.6, 90.3, 202.7, 124.4, 72.1	D-Pantothenic acid	Organic acids	4.56e-08
Cil0205	Positive	213.2	8.08	79.1	Pantothenic acid	Vitamin	6.35e-08
Cil0206	Positive	122	2.12	105.0, 103.0, 76.9, 79.0, 95.0, 76.3	Cysteine	Amino acids and derivatives	2.74e-11
Cil0207	Positive	312.13	2.24	180.2	N2, N2-Dimethylguanosine	Nucleotides and derivatives	0.00046871
Cil0208	Positive	386.1	3.79	224.602	unknown	-	3.07e-12
Cil0209	Positive	506.1	3.81	165.492	unknown	-	1.24e-08
Cil0210	Positive	277.17	2.6	147.2	N-p-Coumaroylagmatine	Alkaloids	2.07e-05
Cil0211	Positive	341.2	2.26	207.1	Fructose 1, 6-diphosphate	Carbohydrates	2.87e-06
Cil0212	Positive	842.1	3.87	810.192	unknown	-	6.84e-05
Cil0213	Positive	281.1	2.35	162.2, 136.0, 118.9, 120.0, 266.8	N-(9H-Purin-6-ylcarbamoyl)threonine	Amino acids and derivatives	3.86e-10
Cil0214	Positive	433.1	3.89824	271	unknown	-	5.59e-08
Cil0215	Positive	392.1	3.9	177.576	unknown	-	9.25e-06
Cil0216	Positive	344.1	3.92	138.42	unknown	-	4.43e-06
Cil0217	Positive	499.1	3.93	163.445	unknown	-	0.00043461
Cil0218	Positive	218.1	4	156.593	unknown	-	-
Cil0219	Positive	217.1	4.01	156.494	unknown	-	0.00075175
Cil0220	Positive	474.2	2.34	312.9, 285, 327.8, 258.8, 227.2	unknown	-	0.00034675
Cil0221	Positive	397.1	4.08	114.342	unknown	-	0.0004847
Cil0222	Positive	535	4.15	287	unknown	-	4.95e-05
Cil0223	Positive	161.2	2.61	144.2	Tryptamine-like	Alkaloids	-
Cil0224	Positive	150.11	2.5	132.1	unknown	-	0.0091616
Cil0225	Positive	392.1	4.17	177.584	unknown	-	3.14e-10
Cil0226	Positive	157	2.39	72.6, 115.2, 130.4, 116.3, 142.2	3-Indoleacetonitrile	Alkaloids	3.3e-05
Cil0227	Positive	206	2.42	160	Methoxy indoleacetic acid	Alkaloids	3.15e-10
Cil0228	Positive	611.18	2.34	286.99	Luteolin-3',7-di-O-glucoside	Flavonoids	3.8e-09
Cil0229	Positive	123.1	4.19	81.285	unknown	-	0.00031343
Cil0230	Positive	205.1	2.36	118, 170, 146.1, 132.1, 159.1	L-Tryptophan	Amino acids and derivatives	0.00021585
Cil0231	Positive	544.1	4.2	149.404	unknown	-	2.17e-06
Cil0232	Positive	311.1	4.22	147.506	unknown	-	3.49e-09
Cil0233	Positive	121.1	4.25	91.184	unknown	-	4.76e-09
Cil0234	Positive	398.2	2.62	147.1	N-p-Coumaroylputrescine derivative	Alkaloids	-
Cil0235	Positive	252.1	1.88	136.1	2'-Deoxyadenosine	Nucleotides and derivatives	1.91e-07
Cil0236	Positive	623.1	4.4	454.487	unknown	-	-
Cil0237	Positive	284	6.07	121	cou-tam	Alkaloids	1.44e-05
Cil0238	Positive	413.1	2.49	162.1	Threonyl carbamoyl adenosine	Nucleotides and derivatives	5.78e-09
Cil0239	Positive	137	2.62	81	unknown	-	0.00014695
Cil0240	Positive	324.2	0.83	162.1	4,6-Dihydroxyquinoline O-hexoside	Others	-
Cil0241	Positive	144.1	2.55	128.6, 117.4, 142.9, 115.4, 91.3	4-Methyl-5-thiazoleethanol	Others	5.22e-10
Cil0242	Positive	146.1	4.41286	118.1	unknown	-	-
Cil0243	Positive	161.1	2.75	127.1, 117.2, 144.2, 128, 115.1	L-Tryptamine	Amino acids and derivatives	1.14e-11
Cil0244	Positive	161.2	2.61	144.2	Tryptamine	Alkaloids	3.12e-13
Cil0245	Positive	295.2	2.71	150.2	N-[Methyl(7H-purin-6-yl)carbamoyl]-L-threonine	Amino acids and derivatives	1.85e-11
Cil0246	Positive	494.1	4.42	135.49	unknown	-	6.95e-07
Cil0247	Positive	795.1	4.46	615.235	unknown	-	2.64e-08
Cil0248	Positive	219.1	4.69	159.533	unknown	-	7.22e-09
Cil0249	Positive	139.2	2.6	121.1	3,4-Dihydroxybenzaldehyde	Phenolic acids	1.55e-10
Cil0250	Positive	220.2	1.2	136.1	unknown	-	-
Cil0251	Positive	193.05	2.59	133.1,147.1,175.2	Scopoletin	Phenolic acids	0.00103
Cil0252	Positive	384.3	2.55	222.3	unknown	-	0.00072097
Cil0253	Positive	516.2	2.83	384.2	unknown	-	-
Cil0254	Positive	190.043	2.62	162.1, 116, 144, 190, 151.4	Kynurenic acid	Amino acids and derivatives	9.32e-10
Cil0255	Positive	342.2	0.79	109.1	Methyl di-alpha-L-rhamnoside	Others	0.038135
Cil0256	Positive	242	4.92286	121	unknown	-	-
Cil0258	Positive	341.079	2.73	207.5, 177.4, 179.4, 133.7, 137.5	Sinapoyl malate	Organic acids	2.79e-06
Cil0259	Positive	442.14	0.84	176.058	Folic acid	Vitamin	0.010839
Cil0260	Positive	298	2.73	139.7, 142.8, 135.1, 137.6, 97.1	5'-Deoxy-5'-(methylthio)adenosine	Nucleotides and derivatives	0.00012052
Cil0261	Positive	298.09	2.75	136.06	5'-S-Methylthioadenosine	Nucleotides and derivatives	0.00062602
Cil0262	Positive	286	1.9	124	NA-hex	Vitamin	0.00058647
Cil0263	Positive	247.1	4.93	159.353	unknown	-	3.15e-10
Cil0264	Positive	248.1	4.94	135.468	unknown	-	1.14e-05
Cil0265	Positive	114.059	0.71	79, 96.1, 114, 77, 97.1	Creatinine	Others	-
Cil0266	Positive	203	4.95	144	unknown	-	3.78e-09
Cil0267	Positive	798.1	5.21	629.177	unknown	-	2.26e-11
Cil0268	Positive	217.2	2.87	144.0, 216.9, 117.0, 114.9, 143.0, 199.0	unknown	-	4.95e-11
Cil0269	Positive	341.079	2.89	179.035	Esculin	Others	-
Cil0270	Positive	198.069	1.25	152.071	3,4-Dihydroxy-L-phenylalanine	Amino acids and derivatives	0.00025386
Cil0271	Positive	833.1	5.31	629.192	unknown	-	0.0042135
Cil0272	Positive	239.063	3.03	137.024	7-Hydroxyflavone	Flavonoids	-
Cil0273	Positive	531.1	5.49	347.7	unknown	-	-
Cil0274	Positive	147.1	4.98	77, 102, 91, 95.2, 105	Coumarin	Lignans and Coumarins	-
Cil0275	Positive	255.058	6.73	103, 104.3, 69.7, 105, 105.1	Chrysin	Flavonoids	0.0027479
Cil0276	Positive	255.1	2.93	123	2',6-Dihydroxyflavone	Flavonoids	-
Cil0277	Positive	255	3.03	163	5,3'-Dihydroxyflavone	Flavonoids	0.00057489
Cil0278	Positive	181.042	3.14	163.1, 89, 135.1, 117, 153.1	Caffeic acid	Phenolic acids	0.0028139
Cil0279	Positive	721.1	5.67	433.511	unknown	-	3.13e-07
Cil0280	Positive	352.2	2.99	220.1	unknown	-	1.58e-06
Cil0281	Positive	192.058	2.8	145.9,118.1,105.1	5-Hydroxyindole-3-acetic acid	Alkaloids	0.00072308
Cil0282	Positive	293.117	3.12	149.2	unknown	-	2.11e-09
Cil0283	Positive	390.176	2.87	165.1	Syringenone	Terpenoids	4.85e-10
Cil0284	Positive	165.084	6.33	124, 82.9, 147.1, 90.9, 122.5	Eugenol	Others	0.000673
Cil0285	Positive	161.052	5.7	105.07	unknown	-	1.32e-05
Cil0286	Positive	496.1	5.82	87.403	unknown	-	3.61e-07
Cil0287	Positive	219.1	3.68	201.7, 129.4, 189.5, 131.4, 128.4	unknown	-	6.99e-07
Cil0288	Positive	279.171	3.09	86.1, 120, 166.0, 149.0, 103.0	4beta-Hydroxy-11-O-(2'-pyrolylcarboxy)epilupinine	Alkaloids	3.64e-05
Cil0289	Positive	177.3	3.23	103.4	(S)-(+)-2-(anilinomethyl)pyrrolidine	Vitamin	-
Cil0290	Positive	497.1	5.84	97.294	unknown	-	0.00063543
Cil0291	Positive	177	4.15	103, 105.1, 121, 91, 131.1	6-Hydroxy-4-methylcoumarin	Lignans and Coumarins	-
Cil0292	Positive	177.047	0.85	105.073	7-Hydroxy-4-methylcoumarin	Lignans and Coumarins	-
Cil0293	Positive	272.1	6.01	100.336	unknown	-	0.020748
Cil0294	Positive	369.1	3.07	177.1	Feruloyl quinate	Organic acids	-
Cil0295	Negative	355	2.95	193.0,174.7,134.5	Ferulic acid O-hexoside	Phenolic acids	0.018543
Cil0296	Positive	536.1	6.44	518.282	unknown	-	-
Cil0297	Positive	226.1	3.08	91.1	N6-Benzyladenine	Nucleotides and derivatives	0.035571
Cil0298	Positive	377.2	3.11	243.1	Vitamin B2	Vitamin	0.0060684
Cil0299	Positive	214.1	6.64	77.177	unknown	-	5.8e-05
Cil0300	Positive	346.1	6.72	284.804	unknown	-	0.0091141
Cil0301	Positive	209.154	3.22	173	Dimethyl caffeic acid	Phenolic acids	-
Cil0302	Positive	487.1	6.84	439.606	unknown	-	0.022187
Cil0303	Positive	406.207	1.92	227.1	unknown	-	-
Cil0304	Positive	175.063	2.77	133.051	1-methoxyindole-3-carbaldehyde	Alkaloids	-
Cil0305	Positive	416.1	7.21	119.372	unknown	-	1.24e-08
Cil0306	Positive	404.16	3.18	207.1	Sinapoyl O-hexoside	Phenolic acids	0.0017727
Cil0307	Positive	340.1	3.2	322.2	unknown	-	-
Cil0308	Positive	153.05	3.08	135.04	o-Anisic acid	Others	-
Cil0309	Positive	187.1	7.25	105.418	unknown	-	1.18e-05
Cil0310	Positive	387.201	1.86	207.2	Roseoside	Others	5.62e-05
Cil0311	Positive	694.401	7.38714	353.3	unknown	-	0.00042915
Cil0312	Positive	119.1	7.61	91.12	unknown	-	-
Cil0313	Positive	337.09	3.24	163	Caffeoyl shikimic acid	Phenolic acids	0.0012603
Cil0314	Positive	451.1	3.3	356, 300, 302, 301, 385.9	Eriodictyol C-hexoside	Flavonoids	1.47e-09
Cil0315	Positive	555.1	7.62	141.511	unknown	-	3.62e-06
Cil0316	Positive	449.1	3.47	354, 384, 300, 413.9, 395.9	Luteolin 6-C-glucoside	Flavonoids	6.17e-11
Cil0317	Positive	119.1	7.99	91.343	unknown	-	1.87e-08
Cil0318	Positive	281.1	8	135.36	unknown	-	0.0063092
Cil0319	Positive	544.1	8.26	485.404	unknown	-	3.62e-07
Cil0320	Positive	162.048	1.83	118.066	Indole-3-carboxylic acid	Alkaloids	0.032352
Cil0321	Positive	225.069	3.89	147.1, 192.1, 149.1, 164.2, 119	Sinapic acid	Phenolic acids	0.0017095
Cil0322	Positive	189	3.18	174	Homoarginine	Amino acids and derivatives	4.89e-05
Cil0323	Positive	399.3	8.50095	296.4	unknown	-	0.0026626
Cil0324	Positive	412.246	3.5	184.078	1-Decanoyl-2-hydroxy-sn-glycero-3-phosphocholine	Lipids	0.0032687
Cil0325	Positive	558.282	3.5	557.6, 207.5, 264.8, 175.5, 147.4	N', N''-DiSinapoylspermidine	Alkaloids	9.51e-06
Cil0326	Positive	463.123	3.47	313.1	methylLuteolin C-hexoside	Flavonoids	6.41e-06
Cil0327	Positive	303.043	4.92	229.1, 284.9, 303, 247.1, 165	Quercetin	Flavonoids	0.00252
Cil0328	Positive	272.1	8.58	90.385	unknown	-	5.76e-09
Cil0329	Positive	658.1	8.88	517.376	unknown	-	0.030395
Cil0330	Positive	271.1	3.51	114.1	unknown	-	0.037455
Cil0331	Positive	595.2	3.93	397.1	C-pentosyl-chrysoeriol O-hexoside	Flavonoids	3.41e-08
Cil0332	Positive	595.166	3.49	283.3	di-C,C-hexosyl-apigenin derivative	Flavonoids	1e-06
Cil0333	Positive	249.1	8.91	161.466	Pelargonin O-hexosyl-O-hexoside	Flavonoids	6.72e-05
Cil0334	Positive	249.1	9.00714	193.5	unknown	-	4.76e-09
Cil0335	Positive	192.065	3.56	146.06	2-(5-hydroxy-1H-indol-3-yl)acetic acid	Alkaloids	0.0038466
Cil0336	Positive	595.2	3.4	283.3	C-hexosyl-apigenin O-hexoside	Flavonoids	5.44e-07
Cil0337	Positive	611.2	3.63	303.1	Delphinidin O-rutinoside	Flavonoids	4.36e-10
Cil0338	Positive	269.1	9.49	95.27	unknown	-	-
Cil0339	Positive	600.265	3.59	249.1	unknown	-	0.027728
Cil0340	Positive	453.3	2.82	291.1	unknown	-	-
Cil0341	Positive	479.118	3.54	320.8, 318.7, 302.8, 274.7, 319.9	Selgin 5-O-hexoside	Flavonoids	9.01e-06
Cil0342	Positive	281.1	9.53	150.429	unknown	-	-
Cil0344	Positive	595.165	2.62	287.1	Cyanidin O-rutinoside	Flavonoids	0.00058997
Cil0345	Positive	281.1	9.55	151.42	unknown	-	-
Cil0346	Positive	223.08	3.64	109.04	6-Fluoro-DL-tryptophan	Amino acids and derivatives	-
Cil0347	Positive	433.113	3.72	313.1,253.2,271.1	Apigenin 6-C-glucoside	Flavonoids	2.59e-12
Cil0348	Positive	138.055	3.66	77.8,81.8	Methyl Nicotinate	Vitamin	-
Cil0349	Positive	503.2	3.64	137.4, 175.5, 311.8, 251.6, 291.9	Phellodensin F	Others	3.25e-08
Cil0350	Positive	667.1	9.58	184.42	unknown	-	2.16e-06
Cil0351	Positive	435.1	3.73	315.6, 399.4, 339.7, 369.6, 381.4	Naringenin C-hexoside	Flavonoids	1.86e-09
Cil0352	Positive	786.1	9.82	768.839	unknown	-	0.0096643
Cil0353	Positive	691.1	10.09	519.138	unknown	-	0.017035
Cil0354	Positive	281.1	10.24	149.439	unknown	-	0.00026234
Cil0356	Positive	280.1	3.55	177.1	Feruloyl putrescine derivative	Alkaloids	0.00092338
Cil0357	Positive	219.1	3.58	174.2	unknown	-	5.3e-06
Cil0358	Positive	219.1	3.57	174.1,189.0,201.1,159.1	5-Methoxy-N, N-dimethyltryptamine	Alkaloids	1.57e-06
Cil0359	Positive	772.1	10.28	754.377	unknown	-	0.00033826
Cil0360	Positive	660.1	10.38	642.17	unknown	-	0.0014161
Cil0361	Negative	859.1	0.63	375.185	unknown	-	-
Cil0362	Positive	463.1	4.58	343.6, 367.7, 301.8, 331.8, 409.6	Chrysoeriol C-hexoside	Flavonoids	2.19e-07
Cil0363	Positive	801.2	3.88	177.1	C-hexosyl-chrysoeriol O-feruloylhexoside	Flavonoids	1.11e-06
Cil0364	Negative	346.1	0.64	202.166	unknown	-	-
Cil0365	Negative	491.1	3.9	447.3, 431.5, 329.3, 299.3, 257.9	Tricin 5-O-hexoside	Flavonoids	0.00097617
Cil0366	Negative	97.1	0.7	79.923	unknown	-	1.12e-07
Cil0367	Positive	190.1	2.21	129.9	unknown	-	7.09e-08
Cil0368	Negative	98.1	0.71	80.831	unknown	-	0.0068781
Cil0369	Negative	289.1	0.73	97.1	C-hexosyl-apigenin O-p-coumaroylhexoside	Flavonoids	-
Cil0370	Negative	313.1	0.75	130.917	unknown	-	1.98e-07
Cil0371	Negative	165.1	0.77	74.972	unknown	-	0.005505
Cil0372	Positive	479	3.84	302.7, 274.8, 317.3, 320.8, 329.5	methylQuercetin O-hexoside	Flavonoids	-
Cil0373	Positive	479.2	3.93	317.2	O-methylQuercetin O-hexoside	Flavonoids	0.0004086
Cil0374	Negative	635.1	0.78	503.32	unknown	-	1.27e-05
Cil0375	Negative	478.1	0.79	135	unknown	-	-
Cil0376	Positive	579.2	3.6	271.1,417.1	Apigenin 7-O-rutinoside	Flavonoids	0.00051884
Cil0378	Negative	463.132	3.88	286, 242.3, 301.1, 125.1, 343	Hesperetin 5-O-glucoside	Flavonoids	0.026571
Cil0379	Negative	341.1	0.8	85.03	unknown	-	0.049547
Cil0380	Negative	536.1	0.81	191.071	unknown	-	-
Cil0381	Positive	301.1	3.96	300.8, 288.7, 259.1, 229.9, 153.7	Kaempferide	Flavonoids	-
Cil0382	Positive	509.131	3.79	347.1	Syringetin-3-O-glucoside	Flavonoids	3.21e-08
Cil0383	Positive	433.106	3.73	323, 337.1, 313.1, 379.1, 397.2	Apigenin 5-O-glucoside	Flavonoids	0.023519
Cil0384	Positive	449	2.43	287	Cyanidin 3-O-glucoside	Flavonoids	0.0003228
Cil0385	Positive	449	3.76	287.1	Luteolin 7-O-glucoside	Flavonoids	0.00036677
Cil0386	Positive	449.1	3.37	287.3	Kaempferol 3-O-glucoside	Flavonoids	0.00064201
Cil0387	Negative	504.1	0.82	342.144	unknown	-	-
Cil0388	Positive	153	1.17	110.2, 111.3, 136.4, 108.3, 138.4	Xanthine	Alkaloids	-
Cil0389	Positive	153.047	3.85	110, 65, 125.1, 97, 108.8	Vanillin	Phenolic acids	0.0096506
Cil0390	Positive	419.134	3.87	383.1	methylNaringenin C-pentoside	Flavonoids	-
Cil0391	Positive	771.213	3.88	147.2	C-hexosyl-chrysoeriol O-p-coumaroylhexoside	Flavonoids	8.19e-06
Cil0392	Negative	442.1	0.83	96.968	unknown	-	-
Cil0393	Positive	609.4	3.93	477.2, 286.9, 301.7, 304.6, 415.5	Chrysoeriol 7-O-rutinoside	Flavonoids	-
Cil0394	Negative	334.1	0.86	153.074	unknown	-	2.64e-08
Cil0395	Positive	609.4	4.02	301	Peonidin O-rutinoside	Flavonoids	0.021378
Cil0396	Negative	664.1	0.87	322.175	unknown	-	0.043882
Cil0397	Negative	194.1	0.88	112.03	unknown	-	0.0044428
Cil0398	Negative	955.1	0.92	613.272	unknown	-	0.014641
Cil0399	Positive	340.19	3.19	208.07	unknown	-	0.011046
Cil0400	Positive	340.147	4.05	324.124	unknown	-	0.039336
Cil0401	Positive	195.058	3.92	89, 177.1, 149.1, 134.1, 117	Ferulic acid	Phenolic acids	-
Cil0402	Negative	99.1	1.16	81.96	unknown	-	0.0099849
Cil0403	Negative	318.1	1.16	161.984	unknown	-	1.75e-12
Cil0404	Negative	854.1	1.17	191.171	unknown	-	3.49e-09
Cil0405	Positive	579.2	3.55	561.12,355.08,417.06,519.09,356.96	Vitexin-2''-O-rhamnoside	Flavonoids	5.49e-06
Cil0406	Negative	258.1	1.2	152.22	unknown	-	1.16e-08
Cil0407	Negative	544.1	1.28	382.287	unknown	-	1.36e-08
Cil0408	Negative	391.1	1.3	111.111	unknown	-	1.45e-05
Cil0409	Negative	321.1	1.34	158.212	unknown	-	1.41e-11
Cil0410	Positive	433.1	4.15	271.1	Pelargonidin O-hexoside	Flavonoids	0.0076181
Cil0411	Positive	433.113	3.7	271.3	Apigenin 7-O-glucoside	Flavonoids	0.0068093
Cil0412	Positive	388.02	4.05	105.08	2'-Deoxycytidine-5'-diphosphate	Nucleotides and derivatives	9.82e-06
Cil0413	Positive	433.114	0.75	271.1	Resokaempferol 7-O-hexoside	Flavonoids	0.047933
Cil0414	Negative	273.1	1.38	133.1	unknown	-	0.0012063
Cil0415	Negative	345.1	1.44	183.231	unknown	-	0.0017231
Cil0416	Negative	282.1	1.46	150.14	unknown	-	5.44e-14
Cil0417	Negative	778.1	1.51	718.643	unknown	-	5.75e-10
Cil0418	Negative	671.1	1.62	329.271	unknown	-	0.00076833
Cil0419	Positive	435.1	0.85	273.1	Naringenin 7-O-glucoside	Flavonoids	6.72e-05
Cil0420	Positive	390.4	6.74	372.9, 241.2, 284.9, 132.5, 287	unknown	-	0.0017727
Cil0421	Positive	463.2	4.14	258.1, 343.9, 287.7, 285.6, 159.9	Chrysoeriol 7-O-hexoside	Flavonoids	-
Cil0422	Positive	479.3	3.95	317.1	Selgin O-hexoside	Flavonoids	7.02e-07
Cil0423	Positive	251.112	4.13	187.2	unknown	-	5.27e-06
Cil0424	Negative	398.1	1.66	96.995	unknown	-	0.0021775
Cil0425	Negative	154.1	1.68	78.926	unknown	-	-
Cil0426	Positive	463.123	3	418.4, 286.7, 301.4, 445.3, 313.8	Peonidin O-hexoside	Flavonoids	-
Cil0427	Positive	465.1	4.18143	114.055	quercetin-3-beta-O-galactoside	Flavonoids	1.11e-08
Cil0428	Negative	347.1	1.71	217.171	unknown	-	1.15e-12
Cil0429	Positive	463.123	3.96	367.5, 397.5, 313.9, 427.3, 409.3	Chrysoeriol 5-O-hexoside	Flavonoids	-
Cil0430	Negative	585.1	1.77	167.102	N6-Acetyllysine;N6-Acetyl-L-lysine	Amino acids and derivatives	-
Cil0431	Positive	303	4.38	257.4, 275.4, 301.5, 156, 261.4	Tricetin	Flavonoids	5.48e-05
Cil0432	Positive	465	4.29	303	Tricetin O-hexoside	Flavonoids	0.00045286
Cil0433	Positive	535	4.15	287	Luteolin O-malonylhexoside	Flavonoids	3.06e-07
Cil0434	Positive	659.195	3.99	331	Tricin 4'-O-(syringyl alcohol)ether O-hexoside	Flavonoids	5.49e-15
Cil0435	Negative	345.1	1.83	139.1	unknown	-	4.27e-06
Cil0438	Negative	351.1	1.85	145.143	unknown	-	1.9e-05
Cil0439	Negative	152.1	1.92	108.144	unknown	-	8.72e-16
Cil0441	Positive	625.2	3.58	177.2	Luteolin C-feruloylhexoside	Flavonoids	5.16e-09
Cil0442	Positive	519	4.36	433.6, 501.4, 271.7, 340.2, 159.5	Apigenin O-malonylhexoside	Flavonoids	-
Cil0444	Negative	300.1	1.95	136.8	unknown	-	0.001657
Cil0446	Positive	146.053	1.45	91.1,118.1,128.0	Indole-3-carboxyaldehyde	Alkaloids	4.07e-07
Cil0447	Positive	549.1	4.43	463, 268.2, 301.7, 304.2, 258.5	Chrysoeriol O-malonylhexoside	Flavonoids	-
Cil0448	Positive	551	4.55	550.9, 301.6, 347.4, 302.6, 348.2	Tricetin O-malonylhexoside	Flavonoids	0.042077
Cil0449	Negative	347.1	1.96	125.169	unknown	-	-
Cil0450	Negative	377.1	2.11	345.301	unknown	-	1.58e-07
Cil0451	Negative	378.1	2.13	156.105	unknown	-	0.036438
Cil0452	Negative	385.1	2.17	151.158	unknown	-	9.18e-08
Cil0453	Positive	631.3	3.44	469	Selgin O-hexoside derivative	Flavonoids	1.25e-06
Cil0454	Negative	152.1	2.17	108.12	unknown	-	1.45e-07
Cil0455	Positive	225.084	2.76	121.026	2,3-dihydroflavone	Flavonoids	-
Cil0456	Negative	230.1	2.2	188.1	unknown	-	0.0038453
Cil0457	Positive	175.8	4.56	130.05,113.06,69.97,159.12,115.08	unknown	-	-
Cil0458	Positive	130.1	4.56	77.3, 84.3, 128.4	Isoquinoline	Others	0.010067
Cil0460	Negative	443.1	2.24	163.099	unknown	-	3.85e-09
Cil0461	Negative	411.1	2.26	117.146	unknown	-	5.4e-07
Cil0462	Negative	727.1	2.31	387.333	unknown	-	1.95e-05
Cil0463	Positive	627.1	4.66	608.9, 447.3, 465.2, 287.6, 590.8	Quercetin-3,4'-O-di-beta-glucopyranoside	Flavonoids	3.6e-14
Cil0464	Positive	641.1	4.23	355.7, 461.7, 479.5, 414.3, 445.2	Selgin O-hexosyl-O-hexoside	Flavonoids	1.24e-08
Cil0465	Negative	316.1	2.33	154.272	unknown	-	4.34e-07
Cil0469	Negative	375.1	2.47	179.149	unknown	-	0.0087309
Cil0470	Positive	755.2	4.58	417.9, 297.9, 332.1, 322.2, 145.4	C-hexosyl-chrysin O-feruloylhexoside	Flavonoids	2.05e-11
Cil0472	Positive	341.2	4.64	137.1	6-Prenylnaringenin	Flavonoids	8.53e-06
Cil0473	Negative	281.1	2.58	171.266	unknown	-	1.87e-06
Cil0474	Negative	177	5.36	145.0,117.0	2-Methoxycinnamic acid	Phenolic acids	0.0005027
Cil0475	Negative	666.1	2.59	478.889	unknown	-	0.00020968
Cil0476	Negative	696.1	2.6	117.019	unknown	-	4.34e-12
Cil0477	Negative	441.1	2.71	219.217	unknown	-	4.08e-06
Cil0478	Positive	481.3	4.73	283.3	1-O-Palmitoylhexitol	Lipids	1.02e-08
Cil0480	Negative	984.1	2.74	632.493	unknown	-	1.14e-10
Cil0481	Positive	477.2	4.98	315	O-methylChrysoeriol O-hexoside	Flavonoids	-
Cil0482	Negative	932.1	2.76	578.402	unknown	-	0.0035662
Cil0483	Positive	247.1	4.02	173.1, 160.1, 130.1, 171.2, 219.1	N-(3-Indolylacetyl)-L-alanine	Amino acids and derivatives	0.019326
Cil0484	Positive	243.1	5.1	147.1	unknown	-	9.84e-05
Cil0486	Negative	571.1	2.88	281.254	unknown	-	-
Cil0487	Positive	290.269	5.08	228.2	unknown	-	2e-14
Cil0488	Negative	278.1	2.89	119.139	unknown	-	3.09e-09
Cil0489	Negative	375.1	2.96	217.18	unknown	-	6.9e-15
Cil0490	Negative	601.1	3	289.221	unknown	-	0.012795
Cil0491	Positive	593.1	5.55	345.1	3’,4’,5’-Tricetin O-malonylhexoside	Flavonoids	-
Cil0493	Negative	137	3.08	93	unknown	-	2.23e-05
Cil0494	Negative	378.1	3.12	330.344	unknown	-	0.0068093
Cil0495	Negative	506.1	3.15	446.213	unknown	-	1.48e-12
Cil0496	Positive	339	5.37	163	caf-ser	Alkaloids	4.34e-05
Cil0497	Positive	204.07	3.75	162	4-Hydroxy-6-methylquinoline-3-carboxylic acid	Amino acids and derivatives	0.014281
Cil0498	Positive	271.053	5.48	153.1, 253.3, 215.1, 149.1, 159.1	Apigenin	Flavonoids	5.66e-06
Cil0499	Negative	503.1	3.16	281.367	unknown	-	0.00050364
Cil0500	Negative	290.1	3.17	246.275	unknown	-	3.46e-05
Cil0501	Negative	385.1	3.22	205	unknown	-	-
Cil0502	Negative	537.1	3.24	327.353	unknown	-	8.81e-06
Cil0503	Positive	497.3	5.6	331	Tricin 4'-O-(syringyl alcohol)ether	Flavonoids	0.00033826
Cil0504	Positive	301.063	5.56	289.2, 299.6, 286.1, 273.4, 297.1	Chrysoeriol	Flavonoids	-
Cil0505	Negative	504.1	3.46	88.053	unknown	-	4.08e-07
Cil0506	Negative	280.1	3.49	164.221	unknown	-	1.59e-07
Cil0507	Negative	343.1	3.53	283.325	unknown	-	-
Cil0508	Positive	348.4	5.84	277.0, 135.9, 195.0, 149.0, 159.1	unknown	-	0.047995
Cil0509	Positive	195.08	2.97	138.07	Caffeine	Alkaloids	4.69e-07
Cil0510	Positive	213.2	5.85	79	Vanillactic acid	Others	1.09e-05
Cil0511	Negative	347.1	3.56	183.18	Umbelliferone	Others	0.042969
Cil0512	Negative	536.1	3.57	438.431	unknown	-	9.21e-06
Cil0513	Positive	275.084	5.34	151.1, 127.3, 107, 76.9, 109.1	Phloretin	Phenolic acids	5.04e-09
Cil0514	Negative	442.1	3.58	206.247	unknown	-	8.98e-09
Cil0515	Positive	275.08	5.81	107.05	Phloretin	Others	2.56e-09
Cil0516	Positive	165.047	3.71	91.1, 122.8, 147.1, 95.1, 93.4	p-Coumaric acid	Phenolic acids	0.0050214
Cil0517	Positive	230.3	5.87	212.1	unknown	-	2.2e-05
Cil0518	Negative	614.1	3.58	452.246	unknown	-	0.00011174
Cil0519	Positive	165.2	5.97	147	unknown	-	2.19e-09
Cil0520	Negative	524.1	3.6	200.305	unknown	-	7.49e-08
Cil0521	Positive	318.3	6.63	270.9, 265, 300.9, 256.9, 253	4-Hydroxysphinganine	Lipids	1.13e-08
Cil0522	Negative	177	5.36	142, 162.1, 145.2, 160.6, 118.2	4-Methoxycinnamic acid	Phenolic acids	-
Cil0523	Positive	161	5.89	91, 103, 105.1, 117, 79.1	6-Methylcoumarin	Lignans and Coumarins	0.00044817
Cil0524	Negative	580.1	3.63	340.329	unknown	-	-
Cil0525	Negative	406.1	3.65	182.784	unknown	-	1.95e-06
Cil0526	Negative	477.1	3.66	74.921	unknown	-	3.28e-07
Cil0527	Negative	855.1	3.77	805.727	unknown	-	0.0067173
Cil0528	Negative	510.1	3.85	438.215	unknown	-	1.63e-05
Cil0529	Negative	538.1	3.86	376.306	unknown	-	0.020419
Cil0530	Negative	739.1	3.95	679.919	unknown	-	-
Cil0531	Negative	365.1	3.95	145.203	unknown	-	-
Cil0532	Positive	291.195	6.41	109.1	9,17-Octadecadiene-12,14-diyne-1,11,16-triol	Lipids	0.0067091
Cil0533	Positive	291	2.87	139.1	Catechin	Tannins	0.0088085
Cil0534	Negative	410.1	3.98	205.19	unknown	-	1.24e-08
Cil0535	Positive	343.1	6.39	243.5, 326, 240.9, 212.7, 183.7	unknown	-	5.91e-09
Cil0536	Positive	181.04	6.46	89.0, 162.9, 135.0, 88.4, 117.0, 145.0	3,4-dihydroxycinnamic acid	Phenolic acids	0.0037293
Cil0537	Positive	181	2.25	108.1, 69, 67, 110.1, 83.1	Theobromine	Alkaloids	1.85e-11
Cil0538	Negative	359.2	2.5	164.1, 344.3, 179.1, 302.1, 315.2	Aminophylline	Alkaloids	4.81e-06
Cil0539	Positive	199.2	6.58	111.1	unknown	-	8.59e-12
Cil0540	Positive	199.1	3.10421	140.3	9-Amino-1,2,3,4-tetrahydroacridine	Nucleotides and derivatives	1.41e-11
Cil0541	Positive	199.162	3.48	107.086	gamma-Dodecalactone	Others	4.34e-12
Cil0542	Negative	532.1	3.99	494.2	unknown	-	3.25e-08
Cil0543	Negative	788.1	4.01	205.215	unknown	-	0.028755
Cil0544	Positive	440.1	6.58	125.3, 104.4, 422.7, 363.5, 257.8	LPC(1-acyl 12:1)	Lipids	0.0042041
Cil0545	Negative	440.1	4.02	368.162	unknown	-	-
Cil0546	Negative	409.1	4.06	187.218	unknown	-	5.54e-11
Cil0547	Negative	379.1	4.09	181.26	unknown	-	3.6e-14
Cil0548	Negative	536.1	4.1	272.26	AKD 2B1	Others	2.26e-14
Cil0549	Positive	387.2	6.62	105	2-Propenyl (sinigrin)	Others	0.0045279
Cil0550	Positive	275.1	6.98	105.1	unknown	-	4.8e-06
Cil0551	Negative	411.1	4.12	153.233	unknown	-	-
Cil0552	Positive	319.1	6.63	272, 258, 301.9, 265.8, 255.8	unknown	-	-
Cil0553	Negative	490.1	4.25	268.373	unknown	-	2.63e-07
Cil0555	Negative	503.1	4.3	180.297	unknown	-	0.017587
Cil0557	Negative	188.1	4.31	126.2	unknown	-	9.44e-06
Cil0558	Positive	351.4	0.77	334.2	unknown	-	2.91e-09
Cil0559	Positive	492.308	7.3	184	LPC(1-acyl 16:2)	Lipids	0.013517
Cil0560	Negative	409.1	4.33	205.147	unknown	-	-
Cil0561	Positive	275.201	7.26	105.1	unknown	-	0.042587
Cil0562	Negative	510.1	4.37	474.291	Dihydrosphingosine	Lipids	-
Cil0563	Negative	265.1	4.37	205.212	unknown	-	3.72e-12
Cil0564	Positive	694.4	0.65	497.3	Denin	Flavonoids	3.61e-05
Cil0565	Negative	525.1	4.45	341.24	unknown	-	4.66e-05
Cil0566	Negative	491.1	4.5	269.234	unknown	-	0.00055423
Cil0567	Positive	387.1	7.48	275.5, 369.8, 331.8, 276.3, 352.4	unknown	-	2.4e-08
Cil0568	Positive	404.018	2.03	387.195	Cytidine-5'-diphosphate	Nucleotides and derivatives	3.04e-05
Cil0569	Negative	507.1	4.52	447.36	unknown	-	6.09e-05
Cil0570	Negative	442.1	4.52	406.346	unknown	-	0.00061628
Cil0571	Negative	449.1	4.57	389.301	unknown	-	8.86e-07
Cil0572	Negative	503.1	4.63	443.153	unknown	-	-
Cil0573	Negative	482.1	4.65	390.404	unknown	-	0.013031
Cil0574	Negative	462.1	4.72	402.253	unknown	-	1.01e-08
Cil0575	Negative	447.1	4.77	315.36	unknown	-	0.0014025
Cil0576	Positive	414.9	7.73	119.2	unknown	-	-
Cil0577	Negative	523.1	4.77	74.989	unknown	-	-
Cil0578	Negative	490.1	4.79	447.469	unknown	-	3.77e-11
Cil0579	Negative	433.1	4.85	211.213	Adenosine 3',5'-cyclicmonophosphate	Nucleotides and derivatives	7.73e-10
Cil0580	Negative	676.1	4.89	488.264	unknown	-	0.00018323
Cil0581	Negative	439.1	4.93	319.193	unknown	-	4.53e-06
Cil0582	Negative	471.1	5.03	271.199	unknown	-	0.00090991
Cil0583	Positive	295.183	6.87	137.061	unknown	-	1.61e-12
Cil0585	Negative	472.1	5.04	272.243	unknown	-	-
Cil0586	Positive	213.3	4.52	125.4, 135.4, 97.3, 81.3, 177.6	delta-Tridecalactone	Others	3.62e-11
Cil0587	Positive	520.339	7.64	184.1,438.2,125.0,104.2	LPC(1-acyl 18:2)	Lipids	-
Cil0588	Negative	441.1	5.12	219.216	unknown	-	1.67e-10
Cil0589	Negative	520.1	5.24	162.935	unknown	-	4.78e-06
Cil0590	Positive	494.324	7.8	184.1,104.0,125.0	LPC(1-acyl 16:1)	Lipids	0.006529
Cil0591	Negative	512.1	5.27	97.097	unknown	-	0.017174
Cil0592	Positive	277.216	8.45	93.3, 217.7, 157.4, 149.5, 161.5	14,15-Dehydrocrepenynic acid	Lipids	0.00076481
Cil0593	Negative	389.1	5.35	167.253	unknown	-	0.0018088
Cil0594	Positive	497.1	4.36	335.3	unknown	-	0.00034675
Cil0595	Negative	358.1	5.44	170.252	unknown	-	0.0092752
Cil0596	Positive	520.339	7.64	184.1,438.2,125.0,104.2	LPC(1-acyl 18:2)	Lipids	0.00032588
Cil0597	Negative	435.1	5.72	273.305	unknown	-	-
Cil0598	Positive	369.1	8.54	313.1	Orotidine 5'-monophosphate	Nucleotides and derivatives	1.41e-11
Cil0599	Negative	515.1	6.14	335.438	unknown	-	-
Cil0600	Negative	305.1	6.28	277.32	unknown	-	0.012287
Cil0601	Negative	488.1	6.36	458.43	unknown	-	0.014278
Cil0602	Negative	349.1	6.64	331.432	unknown	-	-
Cil0603	Negative	502.1	6.93	454.633	unknown	-	0.027483
Cil0604	Negative	433.1	7.09	335.642	unknown	-	6.74e-05
Cil0605	Positive	496.3	8.6	184.0,125.0,103.9	LPC(1-acyl 16:0)	Lipids	0.00016375
Cil0606	Positive	518.32	8.64	459.2,313.3,104.0	LPC(1-acyl 18:3)	Lipids	0.001356
Cil0607	Negative	474.1	7.49	277.433	unknown	-	6.14e-06
Cil0608	Negative	526.1	7.56	452.491	unknown	-	1.01e-05
Cil0609	Negative	448.1	7.59	149.079	unknown	-	1.19e-05
Cil0610	Negative	473.1	7.61	58.874	unknown	-	1.21e-07
Cil0611	Positive	280.17	8.81	95.06	unknown	-	0.023509
Cil0612	Positive	279.3	8.81	95.3, 81.3, 201.5, 173.6, 131.4	Punicic acid	Lipids	0.028611
Cil0613	Negative	318.1	7.82	300.428	unknown	-	0.0044772
Cil0614	Positive	522.355	8.16	183.7,125.3,104.3,504.4	LPC(1-acyl 18:1)	Lipids	2.2e-05
Cil0615	Negative	536.1	8.01	279.427	unknown	-	1.92e-08
Cil0616	Positive	235.1	8.99	179.1	unknown	-	0.00021857
Cil0617	Negative	505.1	8.07	280.412	unknown	-	0.00023604
Cil0618	Positive	295.2	9.17	135.4, 161.6, 179.5, 133.5, 151.5	9-Hydroxy-(10E,12Z,15Z)-octadecatrienoic acid	Lipids	0.0038453
Cil0619	Negative	490.1	8.15	279.404	unknown	-	0.003408
Cil0620	Negative	576.1	8.22	379.553	N-Acetylmuramate	Others	0.035902
Cil0621	Negative	530.1	8.64	480.367	unknown	-	1.41e-07
Cil0622	Negative	296.1	8.8	278.522	unknown	-	8.66e-10
Cil0623	Negative	353.1	9.28	271.323	unknown	-	0.00015279
Cil0624	Negative	315.1	9.34	271.348	unknown	-	0.00013656
Cil0625	Negative	250.1	9.72	234.203	unknown	-	1.24e-08
Cil0626	Positive	354.126	7.51	188.07	unknown	-	0.0010752
Cil0627	Negative	382.1	9.87	300.411	Gabapentin	Amino acids and derivatives	4.49e-05
Cil0628	Negative	360.1	9.88	300.25	unknown	-	0.008978
Cil0629	Negative	529.1	9.93	469.39	unknown	-	0.0045308
Cil0630	Negative	469.1	10.45	409.37	unknown	-	0.00021092
Cil0631	Negative	238.9	10.59	223	Biflorin	Others	-
Cil0632	Positive	280.17	10.57	95.061	unknown	-	0.0029096
Cil0633	Positive	281.3	4.98	81.1	Linoleic acid	Lipids	0.02013
Cil0634	Negative	361.1	10.73	301.44	unknown	-	2.08e-11
Cil0635	Positive	323	11	163	caf-tam	Alkaloids	0.00018914
Cil0636	Positive	282.1	2.31	156, 152.5, 150.1, 157.5, 153.8	1-Methyladenosine	Nucleotides and derivatives	5.9e-10
Cil0637	Negative	340.1	10.85	163.1	unknown	-	4.85e-10
Cil0638	Positive	331.284	3.94	313.2	1-Monopalmitin	Lipids	0.037033
Cil0639	Negative	513.1	10.91	455.412	unknown	-	-

## Sheet: Table S3
Table S3 Information on QC sample metrics
Table S3-1 Pearson correlation between QC samples.
	QC1	QC2	QC3	QC4
QC1	1
QC2	0.997538	1
QC3	0.994183	0.99696	1
QC4	0.992107	0.995392	0.998283	1
Table S3-2 The relative standard deviation of the realtive contents of metabolites for QC samples
Index	RSD		RSD	number of metabolites	percentage
Cil0001	0.0413399		<0.2	433	0.701783
Cil0002	0.10109		<0.3	525	0.850891
Cil0003	0.163901		total metabolites	617
Cil0004	0.0923153
Cil0005	0.201697
Cil0006	0.0873385
Cil0007	0.107283
Cil0008	0.0546753
Cil0009	0.0629877
Cil0010	0.0455417
Cil0011	0.16808
Cil0012	0.117043
Cil0013	0.261392
Cil0014	0.08634
Cil0015	0.0744614
Cil0016	0.946391
Cil0017	0.258278
Cil0018	0.348763
Cil0019	0.438986
Cil0020	0.323355
Cil0021	0.118999
Cil0022	0.136635
Cil0023	0.603259
Cil0024	0.119923
Cil0025	0.194414
Cil0026	0.164555
Cil0027	0.27216
Cil0028	0.439782
Cil0029	0.309688
Cil0030	0.313905
Cil0031	0.307705
Cil0032	0.104916
Cil0033	0.0325673
Cil0034	0.220407
Cil0035	0.129266
Cil0036	0.156585
Cil0037	0.212563
Cil0038	0.0927828
Cil0039	0.0607881
Cil0040	0.231049
Cil0041	0.0697829
Cil0042	0.172969
Cil0043	0.105741
Cil0044	0.17057
Cil0045	0.059804
Cil0046	0.151723
Cil0047	0.0706202
Cil0048	0.111237
Cil0049	0.292078
Cil0050	0.0507004
Cil0051	0.0904061
Cil0052	0.149393
Cil0053	0.160146
Cil0054	0.372668
Cil0055	0.35512
Cil0056	0.125864
Cil0057	0.159475
Cil0058	0.146304
Cil0059	0.136597
Cil0060	0.275165
Cil0061	0.143881
Cil0062	0.069667
Cil0063	0.299145
Cil0064	0.248439
Cil0065	0.159256
Cil0066	0.0750937
Cil0067	0.155043
Cil0068	0.0432563
Cil0069	0.288487
Cil0070	0.0768764
Cil0071	0.383382
Cil0072	0.0876515
Cil0073	0.639071
Cil0074	0.10255
Cil0075	0.511834
Cil0076	0.470966
Cil0077	0.0977163
Cil0078	0.162019
Cil0079	0.0843755
Cil0080	0.12033
Cil0081	0.0942566
Cil0082	0.114129
Cil0083	0.0696732
Cil0084	0.0943689
Cil0085	0.230237
Cil0086	0.299145
Cil0087	0.134313
Cil0088	0.0616979
Cil0089	0.0977664
Cil0090	0.200301
Cil0091	0.206163
Cil0092	0.102173
Cil0094	0.533841
Cil0095	0.340987
Cil0096	0.264834
Cil0097	0.209986
Cil0098	0.253737
Cil0099	0.119256
Cil0100	0.114872
Cil0101	0.0635805
Cil0102	0.214736
Cil0103	0.202828
Cil0104	0.292708
Cil0105	0.0681765
Cil0106	0.146134
Cil0107	0.436264
Cil0108	0.18162
Cil0109	0.216814
Cil0110	0.0733622
Cil0111	0.186622
Cil0112	0.073919
Cil0113	0.049849
Cil0114	0.0676965
Cil0115	0.0700207
Cil0116	0.227383
Cil0117	0.16377
Cil0118	0.181003
Cil0119	0.250018
Cil0120	0.070995
Cil0121	0.301276
Cil0122	0.0787322
Cil0123	0.0396294
Cil0124	0.0444793
Cil0125	0.12282
Cil0126	0.0469192
Cil0127	0.219159
Cil0128	0.054924
Cil0129	0.0585298
Cil0131	0.023107
Cil0132	0.173265
Cil0133	0.0574181
Cil0134	0.0547442
Cil0135	0.030429
Cil0136	0.160394
Cil0137	0.0991714
Cil0138	0.0535257
Cil0139	0.0663949
Cil0140	0.176772
Cil0141	0.369086
Cil0142	0.038862
Cil0143	0.0637272
Cil0144	0.241749
Cil0145	0.176216
Cil0146	0.0310969
Cil0147	0.262836
Cil0148	0.352648
Cil0149	0.2827
Cil0150	0.0431186
Cil0151	0.132677
Cil0152	0.0313111
Cil0153	0.0589238
Cil0154	0.0829987
Cil0155	0.0321562
Cil0156	0.114813
Cil0157	0.213928
Cil0158	0.208649
Cil0159	0.0397743
Cil0160	0.0556702
Cil0161	0.0274203
Cil0162	0.0554189
Cil0163	0.0102397
Cil0164	0.0315332
Cil0165	0.0763896
Cil0166	0.0846415
Cil0167	0.0634956
Cil0168	0.0579454
Cil0169	0.0819261
Cil0170	0.115521
Cil0171	0.0544817
Cil0172	0.116212
Cil0173	0.0693364
Cil0174	0.0625247
Cil0175	0.0406697
Cil0176	0.0275093
Cil0177	0.0564215
Cil0178	0.0548977
Cil0179	0.376516
Cil0180	0.253231
Cil0181	0.328268
Cil0182	0.0890303
Cil0183	0.106326
Cil0184	0.12594
Cil0185	0.0538229
Cil0186	0.0370035
Cil0187	0.109745
Cil0188	0.121132
Cil0189	0.0276072
Cil0190	0.0899127
Cil0191	0.245013
Cil0192	0.109295
Cil0193	0.0248119
Cil0194	0.0903525
Cil0195	0.176888
Cil0196	0.253466
Cil0197	0.159069
Cil0198	0.10261
Cil0199	0.208764
Cil0200	0.115176
Cil0201	0.313127
Cil0202	0.0620552
Cil0203	0.0483184
Cil0204	0.0251458
Cil0205	0.0744729
Cil0206	0.0754561
Cil0207	0.038731
Cil0208	0.0275793
Cil0209	0.117548
Cil0210	0.0849003
Cil0211	0.057044
Cil0212	0.17606
Cil0213	0.0905613
Cil0214	0.557443
Cil0215	0.285462
Cil0216	0.246872
Cil0217	0.0757195
Cil0218	0.0238094
Cil0219	0.0711772
Cil0220	0.124522
Cil0221	0.111094
Cil0222	0.297162
Cil0223	0.102153
Cil0224	0.10185
Cil0225	0.133088
Cil0226	0.159957
Cil0227	0.100432
Cil0228	0.212194
Cil0229	0.127153
Cil0230	0.0413829
Cil0231	0.149123
Cil0232	0.165584
Cil0233	0.110607
Cil0234	0.0622327
Cil0235	0.165648
Cil0236	0.392357
Cil0237	0.426825
Cil0238	0.0605306
Cil0239	0.466325
Cil0240	0.178808
Cil0241	0.148235
Cil0242	0.176789
Cil0243	0.135228
Cil0244	0.0799845
Cil0245	0.137342
Cil0246	0.092428
Cil0247	0.164408
Cil0248	0.127224
Cil0249	0.0434867
Cil0250	0.381431
Cil0251	0.71648
Cil0252	0.593175
Cil0253	0.352701
Cil0254	0.046205
Cil0255	0.415442
Cil0256	0.567134
Cil0258	0.0442746
Cil0259	0.0828693
Cil0260	0.0350693
Cil0261	0.0283967
Cil0262	0.183047
Cil0263	0.111562
Cil0264	0.302576
Cil0265	0.0650888
Cil0266	0.147661
Cil0267	0.105727
Cil0268	0.0656749
Cil0269	0.276631
Cil0270	0.190874
Cil0271	0.0838901
Cil0272	0.0278724
Cil0273	0.127271
Cil0274	0.198215
Cil0275	0.0171407
Cil0276	0.104459
Cil0277	0.101799
Cil0278	0.297451
Cil0279	0.113864
Cil0280	0.0783229
Cil0281	0.141046
Cil0282	0.241242
Cil0283	0.0909841
Cil0284	0.62302
Cil0285	0.0623894
Cil0286	0.283426
Cil0287	0.133629
Cil0288	0.154608
Cil0289	0.0741518
Cil0290	0.0708875
Cil0291	0.223066
Cil0292	0.157429
Cil0293	0.159434
Cil0294	0.232885
Cil0295	0.117574
Cil0296	0.491624
Cil0297	0.579699
Cil0298	0.101112
Cil0299	0.527306
Cil0300	0.117953
Cil0301	0.279605
Cil0302	0.212746
Cil0303	0.336616
Cil0304	0.328416
Cil0305	0.242476
Cil0306	0.129571
Cil0307	0.0374014
Cil0308	0.213493
Cil0309	0.0971604
Cil0310	0.175723
Cil0311	0.153137
Cil0312	0.13262
Cil0313	0.0710198
Cil0314	0.0675066
Cil0315	0.544804
Cil0316	0.0516758
Cil0317	0.316589
Cil0318	0.108667
Cil0319	0.111638
Cil0320	0.106688
Cil0321	0.0805895
Cil0322	0.262404
Cil0323	0.367412
Cil0324	0.107406
Cil0325	0.136804
Cil0326	0.253824
Cil0327	0.220111
Cil0328	0.195274
Cil0329	0.168253
Cil0330	0.0953714
Cil0331	0.256839
Cil0332	0.209104
Cil0333	0.257204
Cil0334	0.243186
Cil0335	0.175946
Cil0336	0.269941
Cil0337	0.537923
Cil0338	0.329829
Cil0339	0.278035
Cil0340	0.264531
Cil0341	0.600358
Cil0342	0.0431292
Cil0344	0.150834
Cil0345	0.120639
Cil0346	0.072924
Cil0347	0.0466459
Cil0348	0.142568
Cil0349	0.0809694
Cil0350	0.0549745
Cil0351	0.0787829
Cil0352	0.0559014
Cil0353	0.177771
Cil0354	0.231939
Cil0356	0.411945
Cil0357	0.0733292
Cil0358	0.0807513
Cil0359	0.354069
Cil0360	0.334306
Cil0361	0.508914
Cil0362	0.0774342
Cil0363	0.0470285
Cil0364	0.0830308
Cil0365	0.358121
Cil0366	0.322943
Cil0367	0.315122
Cil0368	0.0939286
Cil0369	0.560428
Cil0370	0.160249
Cil0371	0.49991
Cil0372	0.223637
Cil0373	0.38159
Cil0374	0.476523
Cil0375	0.059736
Cil0376	0.483337
Cil0378	0.134536
Cil0379	0.126666
Cil0380	0.143574
Cil0382	0.105111
Cil0383	0.185746
Cil0384	0.112102
Cil0385	0.0643288
Cil0386	0.233491
Cil0387	0.236737
Cil0388	0.250597
Cil0389	0.247607
Cil0390	0.246208
Cil0391	0.274587
Cil0392	0.102055
Cil0393	0.101229
Cil0394	0.0850492
Cil0395	0.0969506
Cil0396	0.421518
Cil0397	0.628965
Cil0398	0.0867807
Cil0399	0.0448271
Cil0400	0.171721
Cil0401	0.0327531
Cil0402	0.278945
Cil0403	0.0431857
Cil0404	0.138884
Cil0406	0.112342
Cil0407	0.507328
Cil0408	0.451309
Cil0409	0.52514
Cil0410	0.0907502
Cil0411	0.0632837
Cil0412	0.0955882
Cil0413	0.0605419
Cil0414	0.406278
Cil0415	0.0307259
Cil0416	0.0529565
Cil0417	0.0826868
Cil0418	0.204955
Cil0419	0.213414
Cil0421	0.0668069
Cil0422	0.199684
Cil0423	0.192076
Cil0424	0.511196
Cil0425	0.334742
Cil0426	0.067818
Cil0427	0.289567
Cil0428	0.0738692
Cil0429	0.0762353
Cil0430	0.208937
Cil0431	0.190136
Cil0432	0.171617
Cil0433	0.063622
Cil0434	0.180219
Cil0435	0.293071
Cil0438	0.379074
Cil0439	0.21785
Cil0441	0.153912
Cil0442	0.402695
Cil0444	0.450194
Cil0446	0.106859
Cil0447	0.175549
Cil0448	0.363068
Cil0449	0.214504
Cil0450	0.163709
Cil0451	0.408054
Cil0452	0.135937
Cil0453	0.161505
Cil0454	0.214583
Cil0455	0.427313
Cil0456	0.114653
Cil0457	0.382494
Cil0458	0.327015
Cil0460	0.383653
Cil0461	0.11285
Cil0462	0.113438
Cil0463	0.372348
Cil0464	0.444258
Cil0465	0.161938
Cil0469	0.493978
Cil0472	0.294986
Cil0474	0.200328
Cil0475	0.194036
Cil0477	0.416596
Cil0478	0.131394
Cil0480	0.265104
Cil0481	0.268175
Cil0482	0.233239
Cil0483	0.112775
Cil0486	0.191661
Cil0487	0.0191388
Cil0488	0.240019
Cil0489	0.0174563
Cil0490	0.062405
Cil0491	0.195375
Cil0493	0.14316
Cil0494	0.0890839
Cil0495	0.117521
Cil0496	0.124067
Cil0497	0.189243
Cil0498	0.291536
Cil0499	0.0269825
Cil0500	0.127073
Cil0501	0.143029
Cil0502	0.198361
Cil0503	0.0334409
Cil0504	0.104363
Cil0505	0.123974
Cil0506	0.0841943
Cil0507	0.333057
Cil0508	0.14882
Cil0509	0.123315
Cil0510	0.0716832
Cil0511	0.383683
Cil0512	0.125576
Cil0513	0.0666725
Cil0514	0.0599038
Cil0515	0.0694862
Cil0516	0.121309
Cil0517	0.0525389
Cil0518	0.0550477
Cil0519	0.204714
Cil0520	0.0202391
Cil0521	0.028164
Cil0522	0.113065
Cil0523	0.0790187
Cil0524	0.0208044
Cil0525	0.0261074
Cil0526	0.163621
Cil0527	0.0559763
Cil0528	0.126263
Cil0529	0.0723302
Cil0530	0.0796999
Cil0531	0.349601
Cil0532	0.113258
Cil0533	0.112415
Cil0534	0.0323326
Cil0535	0.0131329
Cil0536	0.0912254
Cil0537	0.114557
Cil0538	0.162972
Cil0539	0.182195
Cil0540	0.0374995
Cil0541	0.114118
Cil0542	0.254049
Cil0543	0.0506744
Cil0544	0.217249
Cil0545	0.0526522
Cil0546	0.0629196
Cil0547	0.00703532
Cil0548	0.0316178
Cil0549	0.096242
Cil0550	0.0490132
Cil0551	0.0693285
Cil0552	0.0656146
Cil0553	0.186634
Cil0555	0.0277358
Cil0557	0.182785
Cil0558	0.266859
Cil0559	0.0234932
Cil0560	0.174207
Cil0561	0.14425
Cil0562	0.103506
Cil0563	0.158238
Cil0564	0.175724
Cil0565	0.164163
Cil0566	0.28305
Cil0567	0.0157942
Cil0568	0.124829
Cil0569	0.0220021
Cil0570	0.1387
Cil0571	0.0485172
Cil0572	0.0929144
Cil0573	0.0984198
Cil0574	0.0592676
Cil0575	0.0886074
Cil0576	0.116452
Cil0577	0.0193105
Cil0578	0.0560505
Cil0579	0.127163
Cil0580	0.227974
Cil0581	0.0682681
Cil0582	0.0343225
Cil0583	0.023479
Cil0585	0.0884237
Cil0586	0.090313
Cil0587	0.0300056
Cil0588	0.0510651
Cil0589	0.127757
Cil0590	0.0524913
Cil0591	0.0554542
Cil0592	0.100211
Cil0593	0.159032
Cil0594	0.115581
Cil0595	0.0647894
Cil0596	0.0639123
Cil0597	0.19749
Cil0598	0.0712998
Cil0599	0.347191
Cil0600	0.0378093
Cil0601	0.0328129
Cil0602	0.036646
Cil0603	0.0888551
Cil0604	0.0343016
Cil0605	0.0180832
Cil0606	0.075174
Cil0607	0.036543
Cil0608	0.0511709
Cil0609	0.0634399
Cil0610	0.1804
Cil0611	0.033546
Cil0612	0.0632395
Cil0613	0.0360152
Cil0614	0.217069
Cil0615	0.0403836
Cil0616	0.0877928
Cil0617	0.067488
Cil0618	0.0366319
Cil0619	0.0498007
Cil0620	0.0760733
Cil0621	0.186413
Cil0622	0.136501
Cil0623	0.0241612
Cil0624	0.170471
Cil0625	0.191776
Cil0626	0.0426471
Cil0627	0.274828
Cil0628	0.229108
Cil0629	0.0982938
Cil0630	0.0366485
Cil0631	0.0740906
Cil0632	0.0497113
Cil0633	0.160986
Cil0634	1.02918
Cil0635	0.0391731
Cil0636	0.0764302
Cil0637	0.0868613
Cil0638	0.0819426
Cil0639	0.141692
Cil0484	0.793363
Cil0420	0.317961
Cil0470	0.679868
Cil0381	0.425197
Cil0405	0.611111
Cil0473	0.377282
Cil0476	1.18367

## Sheet: Table S4
Table S4 The list of the most differentially accumulated compounds in different groups
Table S4-1 The most differentially accumulated compounds selected from PCA_loading
Metabolite ID	Component Name	class	mean of colocynthis	mean of amarus	mean of egusi	mean of edible seed watermelon	mean of landrace watermelon	mean of improved watermelon	contribution to PC1 calculation	contribution to PC2 calculation	contribution to PC3 calculation	contribution to PC4 calculation
Cil0406	unknown	-	461567	1673000	7476.67	3750	2293	1142.5	-0.10686	-0.036436	0.017347	-0.07701
Cil0347	Apigenin 6-C-glucoside	Flavonoids	4.77667e+06	3900000	544333	169067	37654	28540	-0.098487	-0.022917	0.034351	0.0053987
Cil0316	Luteolin 6-C-glucoside	Flavonoids	1.24167e+06	348600	56000	13503.3	3079	2103.75	-0.096705	0.033301	0.015137	-0.0075227
Cil0351	Naringenin C-hexoside	Flavonoids	111233	99950	15000	5330	1619	796.312	-0.095975	-0.029061	0.026428	-0.0086279
Cil0362	Chrysoeriol C-hexoside	Flavonoids	2.14667e+06	156850	76833.3	28566.7	3511.4	4991.25	-0.090972	0.0346	0.030789	0.093994
Cil0331	C-pentosyl-chrysoeriol O-hexoside	Flavonoids	59733.3	44075	6860	6323.33	711	902.438	-0.090264	-0.022471	0.02707	0.0019287
Cil0366	unknown	-	78500	4177.5	14750	7013.33	1007.7	782.938	-0.086767	0.010808	0.0014183	0.012848
Cil0441	Luteolin C-feruloylhexoside	Flavonoids	249333	41825	7733.33	100	100	100	-0.085405	0.092358	0.012512	0.0065048
Cil0462	unknown	-	122667	9600	14956.7	1876.67	100	1787.5	-0.083069	0.071108	0.045434	0.049996
Cil0244	Tryptamine	Alkaloids	382667	152825	115767	19100	14421	5641.25	-0.081509	-0.019018	-0.0015284	-0.0071207
Cil0063	unknown	-	1569	780	814.333	5800.33	8033	12935	0.067597	0.047494	-0.0036553	0.0017401
Cil0052	unknown	-	8890	8735	13966.7	38433.3	74090	150700	0.068191	0.034283	-0.0092562	-0.010239
Cil0102	Sucrose	Carbohydrates	12160	31502.5	101630	300033	427330	651619	0.073169	0.020596	-0.015088	0.038295
Cil0122	unknown	-	11176.7	9340	19876.7	45733.3	105300	287600	0.074698	0.050114	-0.016507	-0.01569
Cil0064	unknown	-	100	440.5	1016.67	1936.67	4593.9	11634.8	0.07659	0.028034	0.004922	-0.06309
Cil0104	unknown	-	20523.3	36250	56166.7	87033.3	300900	928375	0.07915	0.03588	0.026685	0.0044485
Cil0452	unknown	-	973.333	4275	23000	95600	284730	82768.1	0.081096	-0.012475	-0.0717	0.026743
Cil0057	unknown	-	106833	97525	174067	1.19823e+06	2597000	3.20606e+06	0.082249	0.023671	-0.03535	0.022936
Cil0071	unknown	-	100	500	1166	2133.33	4093	8721.25	0.083086	0.0156	-0.0051541	-0.014656
Cil0055	unknown	-	524	100	790	7610	22184	18863.1	0.086429	0.048503	-0.064181	0.037773
Table S4-2 The most differentially accumulated compounds selected from PLS-DA (VIPscore) analysis
Metabolite ID	Component Name	class	Comp. 1	Comp. 2	Comp. 3
Cil0347	Apigenin 6-C-glucoside	Flavonoids	2.6754	2.402	2.3542
Cil0331	C-pentosyl-chrysoeriol O-hexoside	Flavonoids	2.6009	2.3808	2.3662
Cil0351	Naringenin C-hexoside	Flavonoids	2.5598	2.2952	2.2492
Cil0316	Luteolin 6-C-glucoside	Flavonoids	2.3906	2.1608	2.119
Cil0433	Luteolin O-malonylhexoside	Flavonoids	2.1063	2.0956	2.0564
Cil0539	unknown	-	2.1014	1.8951	1.8585
Cil0336	C-hexosyl-apigenin O-hexoside	Flavonoids	2.0496	1.8437	1.8113
Cil0586	delta-Tridecalactone	Others	2.0453	1.8364	1.7998
Cil0362	Chrysoeriol C-hexoside	Flavonoids	2.0395	1.9475	1.9106
Cil0540	9-Amino-1,2,3,4-tetrahydroacridine	Nucleotides and derivatives	2.0292	1.8219	1.7864
Cil0558	unknown	-	2.0093	1.8247	1.7895
Cil0541	gamma-Dodecalactone	Others	1.9965	1.7994	1.766
Cil0382	Syringetin-3-O-glucoside	Flavonoids	1.9671	1.7804	1.7486
Cil0244	Tryptamine	Alkaloids	1.9203	1.7784	1.7531
Cil0282	unknown	-	1.906	1.7091	1.6789

## Sheet: Table S5
Table S5. Comparison of metabolite levels in the intergroup
	CC versus CA			CC versus CM			CM versus CL_ES			CM versus CL_LR			CL_ES versus CL_LR			CL_LR versus CL_IM
Index	Fold change_CA/CC	VIP mean value by PLS-DA	Adjusted P-value (FDR) cutoff=0.05	Fold change_CM/CC	VIP mean value by PLS-DA	Adjusted P-value (FDR) cutoff=0.05	Fold change_CL_ES/CM	VIP mean value by PLS-DA	Adjusted P-value (FDR) cutoff=0.05	Fold change_CL_LR/CM	VIP mean value by PLS-DA	Adjusted P-value (FDR) cutoff=0.05	Fold change_CL_LR/CL_ES	VIP mean value by PLS-DA	Adjusted P-value (FDR) cutoff=0.05	Fold change_CL_IM/CL_LR	VIP mean value by PLS-DA	Adjusted P-value (FDR) cutoff=0.05
Cil0260	0.635114			0.725	0.52209		0.632288	1.0534	0.0074775	0.982853	0.084173		1.55444	0.86501	0.04296	0.65843	1.0959	0.0086079
Cil0133	9.50817			0.447845	0.94362	0.011856	5.84605	2.0611	0.014635	9.09356	1.7662	0.001432	1.55551	0.51371		0.691618	0.68682
Cil0607	0.642888			3.96028	1.22183	0.032804	0.0411504	2.8413	0.020798	1.49301	0.057058		36.2817	2.8571	0.0017657	0.536914	0.98601
Cil0609	0.768209			4.59788	1.29237	0.034782	0.0517492	2.73813	0.020798	1.53871	0.079534		29.7341	2.749	0.0022526	0.475657	1.099
Cil0608	0.730897	0.40489		4.37596	1.2623		0.0548661	2.7148	0.0304	1.57163	0.10596		28.6448	2.7462	0.0022526	0.463212	1.1205
Cil0145	1.29723			1.52769	0.664607	0.049038	0.480455	1.3135	0.042724	0.651599	0.65846		1.35621	0.47026		1.16574	0.05485
Cil0052	0.982565	0.0163823		1.57105	0.544407		2.75179	1.3997		5.30477	1.4781	0.0060625	1.92775	0.93754		2.03401	1.2342	0.037363
Cil0372	1.05339	0.044645		2.46234	0.9606		0.342588	1.56277		0.385228	1.1192		1.12446	0.13936		0.787577
Cil0253	1.06735	0.0611503		0.430486	0.991587		1.06716	0.30112		3.20027	1.1966		2.99888	1.253		0.860124
Cil0602	0.795259	0.068567		0.752874	0.0710557		1.21756	0.36113		0.912252	0.20532		0.749248	0.55285		1.54975
Cil0580	0.565625	0.06875		0.442262	0.244033		1.77254	1.0182		11.186	1.8303	0.0076768	6.31071	1.7388	0.041638	0.44619
Cil0289	1.16535	0.105126		0.891268	0.290907		1.49937	0.917213		1.30088	0.38413		0.867622	0.48929		0.825756	0.38624
Cil0511	1.04506	0.134726		1.54715	0.607593		0.97746	0.18388		0.680095	0.62919		0.695778	0.73578		1.27477
Cil0223	0.913379	0.14291		0.659691	0.51656		1.0104	0.215513		1.25039	0.49348		1.23752	0.54897		0.755342	0.84565	0.019331
Cil0014	1.06966	0.14904		1.77655	0.79974	0.013291	0.945652	0.12357		1.05745	0.18741		1.11823	0.30698		1.18544	0.54882
Cil0457	1.83194	0.149833		1.24167	0.408493		3.30462	0.412967		7.21085	0.61967		2.18205	0.91904		1.16813	0.057324
Cil0241	0.953684	0.159707		1.21053	0.32755		0.300696	1.48663		0.141652	1.8	1.095e-05	0.471082	1.1531		1.06123
Cil0158	0.829304	0.163417		0.468369	0.630583		0.489629	0.876707		0.739219	0.34274		1.50975	0.45645		0.472629
Cil0451	0.966039	0.165507		1.25195	0.41534		0.767012	0.460693		0.809689	0.41106		1.05564	0.15696		0.569702	1.2348
Cil0291	1.16736	0.167427		0.749801	0.471577		1.56446	0.79978		1.31788	0.073448		0.842391	0.55971		1.03177	0.26572
Cil0132	0.899417	0.168873		0.826619	0.0650787		0.431933	1.16317		0.619563	0.52887		1.4344	0.61261		1.26882
Cil0622	0.84223	0.18261		1.47703	0.342733		0.305855	1.58903		0.148243	1.6554	0.0014625	0.484684	0.84533		0.873681
Cil0572	0.821383	0.182827		1.02284	0.364083		0.912531	0.397383		0.873815	0.34241		0.957573	0.26242		1.35947
Cil0538	1.15526	0.1841		0.36198	1.05003	0.036629	0.837555	0.36228		1.21125	0.085215		1.44617	0.34399		0.512077	1.25	0.031249
Cil0181	1.27184	0.190087		1.23902	0.090706		2.17447	1.0948		0.591532	0.56948		0.272035	1.5845		0.611062
Cil0370	0.63019	0.191253		5.66643	1.43337		1.72131	0.869527		2.06781	0.79484		1.2013	0.36077		0.31705	2.1188	0.0011537
Cil0248	1.50175	0.194557		5.91747	1.334		10.8113	1.9698		3.4735	1.2115	0.025322	0.321286	0.96125		0.748218	0.66637
Cil0312	0.936609	0.199457		0.688337	0.53386		0.489489	1.10627		1.21271	0.015923		2.4775	0.92958		1.17956	0.32415
Cil0222	0.556502	0.201947		0.343963	0.602997		1.65617	0.84678		0.907471	0.20866		0.547935	1.063		0.699266
Cil0069	1.19261	0.202367		1.92548	0.697693		1.15605	0.320587		1.95281	0.97541	0.010363	1.6892	1.0357	0.027173	1.29088	0.73991	0.043023
Cil0062	1.09132	0.209129		1.7038	0.430387		2.06031	1.12773		2.61196	1.0641	0.04553	1.26775	0.41114		1.1081	0.29014
Cil0562	0.941308	0.21056		0.548308	0.808667	0.032804	0.762065	0.720047		2.28114	0.56602		2.99337	1.1244		0.815083	0.3258
Cil0318	0.924358	0.216883		1.40527	0.48327		0.745432	0.446407		0.462963	0.96402		0.621067	0.8058		0.66529	0.90213
Cil0012	1.1099	0.217473		1.66168	0.73874	0.029703	0.995152	0.140933		1.13747	0.36175		1.14301	0.366		1.08174	0.2633
Cil0256	1.22959	0.23472		0.250672	1.0404		1.69303	0.923657		1.92965	0.2375		1.13976	0.24253		2.39416	1.3808
Cil0359	0.727996	0.240557		0.583203	0.418727		0.446237	1.91967		0.232707	1.4485		0.521489	0.19545		0.45686
Cil0536	1.18902	0.241443		0.356528	1.06177	0.023532	0.631791	0.991147		3.26765	0.8202		5.17204	1.5297		0.387026	1.5461	0.034395
Cil0568	1.05257	0.245887		0.790709	0.408277		0.774892	0.464207		0.620965	0.66158		0.801357	0.57669		0.80912
Cil0034	0.946879	0.24763		0.640946	0.33544		1.317	0.384603		1.25045	0.18059		0.949472	0.083151		2.1396	1.1981
Cil0360	0.881812	0.249317		1.10354	0.171963		0.935802	0.165037		0.867481	0.51299		0.926992	0.63478		0.423267
Cil0340	0.864934	0.250743		0.67954	0.317367		1.80774	0.23423		1.49035	0.1794		0.824428	0.33117		0.694735	0.48746
Cil0164	0.91665	0.26116		0.7996	0.367423		0.994747	0.30686		0.745798	0.4931		0.749736	0.33001		0.837672
Cil0389	1.14784	0.262493		1.50373	0.229277		0.600993	0.489213		0.403515	0.85778		0.671413	0.81353		1.3855	0.9485	0.031172
Cil0638	0.878531	0.26694		1.00188	0.088866		0.803947	0.30576		0.66468	0.56103		0.826771	0.51732		0.994316
Cil0530	0.818522	0.267677		0.847966	0.021376		1.14562	0.37933		0.869949	0.27524		0.759368	0.5979		1.61647
Cil0199	1.16116	0.268953		1.28211	0.288583		14.0887	2.37517		8.02069	1.6664	0.0042098	0.569301	0.65287		0.38452	1.94	0.014856
Cil0627	1.1193	0.273643		2.18364	0.729333		0.522996	0.93177		0.846386	0.12021		1.61834	0.91356	0.044602	2.17542
Cil0507	0.778729	0.275137		1.27535	0.428037		0.64735	0.707493		1.39802	0.27212		2.15961	0.87621		0.448751	1.5247
Cil0388	1.38696	0.281084		2.83984	0.985793		1.12798	0.225417		0.452972	0.89543		0.401577	1.2425		1.24252
Cil0552	0.604629	0.286343		0.6432	0.110347		0.977177	0.201493		0.838687	0.37056		0.858275	0.41973		1.38262	0.82332
Cil0354	0.82548	0.2885		1.38891	0.396343		0.679153	0.610313		0.333251	1.2525	0.0017069	0.490687	0.9616		0.786311
Cil0138	0.980853	0.296483		1.72254	0.591453		0.631711	0.81685		1.18138	0.16946		1.87012	0.95054		1.00674	0.28937
Cil0224	0.754952	0.321103		0.51967	0.697017		1.03706	0.40472		1.47808	0.68412		1.42527	0.66423		0.722239
Cil0337	1.21086	0.33091		3.92757	1.2392	0.028158	3.32957	1.27657		1.63653	0.5322		0.491513	0.77356		1.12377	0.42316
Cil0019	1.25858	0.330927		1.54015	0.19286		2.20948	1.4891		3.62332	1.2941		1.6399	0.36528		1.15783
Cil0522	1.62823	0.333537		1.93484	0.54251		0.688896	0.239023		0.65992	0.41454		0.957938	0.33037		0.587862
Cil0242	1.25587	0.34163		1.13103	0.26647		0.910238	0.174514		2.4398	0.74789		2.6804	1.0121		0.709438	0.57244
Cil0292	0.747036	0.34518		0.506324	0.72079		1.72365	1.0106		1.94707	0.4179		1.12962	0.15947		0.87815	0.16227
Cil0118	1.26845	0.34543		1.53178	0.126903		1.19654	0.263139		3.63593	1.133		3.0387	1.4201		1.29416	0.87444
Cil0122	0.83567	0.353753		1.77841	0.278767		2.30086	1.2984		5.29767	1.6147	0.0047975	2.30248	1.1353		2.73124	1.3318	0.043023
Cil0054	0.883188	0.356643		1.71834	0.35688		2.21516	1.42537		2.94867	0.78142		1.33113	0.27853		4.77678	1.3276
Cil0234	0.664661	0.35778		0.558404	0.49488		2.37332	0.95749		9.96795	0.91815		4.2	0.52672		2.6502	1.0122
Cil0278	1.62276	0.358413		3.12105	1.04257		0.893761	0.255267		0.713322	0.48884		0.798113	0.48643		0.403125	1.6559	0.011715
Cil0099	0.840299	0.374137		1.58813	0.319043		1.45896	0.891617		1.05151	0.27118		0.720729	0.71256		2.05691	1.4162	0.0034704
Cil0387	1.35957	0.393203		1.68107	0.50511		0.760098	0.29987		0.609731	0.57569		0.802174	0.54524		1.04408	0.1378
Cil0378	2.03936	0.39329		1.18756	0.216483		5.97672	1.10537		6.78067	1.3674	0.039232	1.13451	0.79075		0.415563	1.3968
Cil0501	1.35396	0.395203		9.01571	0.36467		0.0243309	1.8199		0.266762	0.33962		10.9639	1.5248		0.391402	1.5063
Cil0395	0.832349	0.403083		4.6281	1.2581	0.046443	0.444515	1.34903		0.199554	1.6852		0.448924	1.5101		4.47507	1.9997	0.031967
Cil0212	0.85181	0.403377		0.549774	0.76251		1.18519	0.137967		4.76235	1.419	0.005877	4.01823	1.7672	0.0078939	0.941064	0.24517
Cil0373	1.30601	0.409223		2.00321	0.796073		0.62816	0.7069		0.206957	1.5177	0.0071271	0.329465	1.5961	0.02427	1.26896
Cil0390	2.94199	0.411177		0.769172	0.541863		2.13001	0.36281		9.38242	0.34326		4.40487	0.18659		0.1667
Cil0103	0.761654	0.413747		1.12581	0.108861		1.65672	0.994537		4.60819	1.5637	0.0023309	2.78151	1.475	0.0098816	1.2683	0.43492
Cil0531	2.969	0.41631		1.60434	0.175903		0.450009	0.402057		1.62527	0.37731		3.61165	0.87381		0.433092
Cil0542	0.903289	0.419507		0.849123	0.452747		0.114566	2.0261		0.365238	0.87095		3.18801	1.4693	0.01705	0.466112
Cil0058	2.36503	0.431589		4.62577	0.857627		0.920424	0.772347		1.56804	0.35272		1.7036	0.15766		5.28118	2.0021	0.031172
Cil0365	1.42931	0.44299		1.17921	0.202853		0.342713	1.6285		1.68034	0.84378		4.90304	2.4492	0.011694	0.200616	2.8798	0.0022374
Cil0498	1.93595	0.457633		0.520036	0.629157		0.430303	1.02737		0.437065	0.77392		1.01571	0.052594		0.768556
Cil0021	1.33454	0.46771		0.874662	0.35724		1.21306	0.500803		1.6567	0.81222		1.36572	0.50717		0.953446	0.28893
Cil0031	1.3967	0.46853		1.67123	0.436467		0.57155	0.64841		0.25834	1.2102		0.452	1.2852		0.471362
Cil0076	1.55396	0.470573		1.77927	0.667153		0.884853	0.0913953		1.01432	0.065407		1.14632	0.16376		0.827083
Cil0191	0.905699	0.473673		0.459068	0.851287		0.544335	0.323897		0.335734	0.85574		0.616778	0.93497		0.95497
Cil0527	2.51882	0.473693		1.11784	0.166757		0.276428	1.5595		0.306611	1.2254	0.036225	1.10919	0.18041		0.667619	1.2846
Cil0294	0.732942	0.476873		0.66709	0.609953		2.34095	1.39627		2.07977	0.61792		0.88843	0.52719		1.45122
Cil0179	1.68561	0.481427		1.23894	0.277957		0.527239	0.89989		0.652974	0.61077		1.23848	0.05099		1.04772
Cil0442	3.69578	0.481943		7.95181	0.43718		0.0151515	1.42537		0.468788	0.10528		30.94	1.2847		1.89944
Cil0201	0.823707	0.502877		1.5477	0.373993		0.358708	1.22343		0.2101	1.434	0.013663	0.585714	0.9188		0.653334
Cil0296	2.26995	0.50409		3.21631	1.09447		0.767365	0.599843		0.525083	0.89981		0.684267	0.92983		0.671516
Cil0239	1.8377	0.50696		9.31065	1.49423		0.324836	1.59207		0.171678	1.5611	0.0027268	0.528505	0.50655		0.641275
Cil0255	0.867581	0.50958		0.151613	1.39083		1.2766	0.59579		1.44051	0.3063		1.1284	0.074991		2.16285	1.0459
Cil0147	1.30544	0.51167		1.56695	0.387273		0.473832	0.99496		0.275407	1.259	0.020596	0.581234	0.94584		0.821699
Cil0338	0.838384	0.51457		0.591627	0.716707		1.74478	0.0717453		1.16447	0.013811		0.6674	0.015012		1.61317
Cil0327	1.78592	0.517647		34.5852	1.93453	0.016816	0.688131	0.377957		0.177307	1.5918	0.027411	0.257664	1.8474	0.043986	1.8568	0.58665
Cil0505	1.38859	0.521923		2.36232	0.830503		0.33819	1.4181		0.307362	1.2855	0.0010812	0.908844	0.32232		0.99448
Cil0028	1.71563	0.52615		1.82863	0.70554		0.554068	1.04573		0.249289	1.3123		0.449926	1.2263		0.701995
Cil0293	1.74491	0.52667		2.56613	0.818397		1.48104	0.810163		1.48308	0.4806		1.00138	0.19339		0.968747	0.14741
Cil0141	0.449294	0.53596		0.459004	0.475863		0.683333	0.603353		0.249833	1.3978	0.012076	0.36561	1.5316	0.027173	1.41546
Cil0302	0.811285	0.537563		1.2737	0.332363		1.30614	0.710253		0.660448	0.60569		0.505651	1.2463		0.809167	0.77829
Cil0315	0.805096	0.538863		0.826923	0.369037		0.465581	1.31697		0.337256	1.302	0.00085982	0.724376	0.76466		0.514959
Cil0544	1.65216	0.547283		0.50206	0.302013		0.713846	0.54139		1.48455	0.16392		2.07966	0.56254		0.388617
Cil0320	0.739823	0.548333		0.510856	0.860613	0.022395	1.40744	0.834213		1.34454	0.43686		0.955314	0.26584		0.82885	0.55694
Cil0420	2.2252	0.55809		0.282565	1.43497		0.106383	1.12113		3.20149	0.46859		30.094	1.4983		0.112564
Cil0125	0.909754	0.56248		4.36866	0.938487		0.876699	0.28625		0.832982	0.12917		0.950134	0.047342		0.761819	0.80291
Cil0483	1.51491	0.565503		0.827038	0.70117		11.6587	2.15753		10.4694	1.6709		0.89799	0.036307		0.909235	0.20787
Cil0477	1.00539	0.572387		1.26136	0.35253		0.236168	2.0032		0.278166	1.3151		1.17783	0.22217		0.0623748
Cil0628	1.40087	0.57286		0.523077	0.83696	0.041291	2.84759	1.3103		8.89332	1.3272		3.1231	0.91425		0.230895	1.9789	0.010822
Cil0589	0.5625	0.573183		1.11227	0.233773		0.637877	0.9102		16.5237	1.7572	0.014868	25.9042	2.5711	0.0048647	0.412447	1.3427
Cil0393	0.742863	0.573643		3.72776	1.15033		0.551609	1.0701		0.367858	1.3672		0.666881	1.3394		2.75118	1.8759
Cil0071	5	0.58174		11.66	1.65953	0.0012997	1.82962	0.73546		3.51029	1.2591	0.008152	1.91859	1.8419		2.13077
Cil0022	1.6548	0.59568		1.83605	0.501313		0.833867	0.046741		0.373212	0.94474		0.447568	1.2522		0.795521
Cil0108	0.621739	0.59837		1.55797	0.572983		0.543256	1.18917		0.575107	0.7639		1.05863	0.25683		0.994941	0.027982
Cil0104	1.76628	0.611517		2.73672	0.87289		1.54955	0.280717		5.35727	1.589	0.0021165	3.4573	1.8548	0.012001	3.08533	1.9067	0.00068473
Cil0486	0.841202	0.639253		0.997854	0.63377		0.584946	0.129533		1.90882	0.098114		3.26324	0.23758		0.656475	0.25015
Cil0277	0.872629	0.64331		6.44741	1.14153		1.71776	1.1103		5.45767	0.95933		3.1772	0.49628		0.404774	1.1435
Cil0560	0.631592	0.645127		0.540336	0.17232		0.788577	0.364453		0.666463	0.5266		0.845146	0.38431		0.919698	0.21996
Cil0044	0.699153	0.650493	0.044095	0.762712	0.46894		0.514343	1.07577		0.471152	0.91844		0.916025	0.398		0.374654	1.7969	0.0054583
Cil0455	1.15982	0.669433		0.905016	0.605217		1.48785	0.557927		2.74917	0.68233		1.84775	0.45678		0.246759	1.7133
Cil0325	2.15134	0.670067		0.904027	0.24244		0.380846	1.09203		0.148742	1.5817	0.018653	0.390556	1.3637		0.881935
Cil0333	0.651262	0.671527		0.385961	0.983073		0.861489	0.141473		2.8901	0.62333		3.35477	0.90229		0.125639	2.6441	0.0009659
Cil0629	0.577525	0.67216		0.78064	0.326593		0.83416	0.663157		0.21579	1.421		0.258692	1.5366		0.862359
Cil0026	0.640359	0.673247		1.1172	0.107215		0.615398	0.95193		1.9736	0.65802		3.20704	1.5417	0.040352	1.89563	0.68189
Cil0452	4.39212	0.67626		23.6301	2.0565		4.15652	0.943197		12.3796	1.6314	0.022559	2.97835	1.4379		0.29069	1.6437	0.043023
Cil0284	0.638686	0.67811		0.120073	1.5557		1.20061	0.599433		3.39919	1.1085		2.83122	1.0911		0.462332
Cil0301	0.621593	0.68002		0.280067	1.24667		1.45316	1.13633		2.30699	0.92938		1.58757	0.09321		1.63664	0.48988
Cil0025	0.563364	0.69035		0.849032	0.20592		0.702779	0.510017		2.53105	1.1617	0.018038	3.60148	1.7388	0.014682	1.96946
Cil0295	1.56109	0.718583		2.10477	0.851453		1.39734	0.484593		3.43294	0.71992		2.45677	0.55745		0.747305	0.044075
Cil0236	0.62962	0.722017		5.60886	0.79429		0.213157	1.10637		0.142613	1.3542		0.669052	0.80141		1.1036
Cil0144	2.21159	0.730207		1.02855	0.0489723		0.533878	1.03937		0.388457	1.0194		0.727615	0.59263		0.485831
Cil0095	1.93712	0.738703		2.08957	0.57717		0.256489	1.59567		0.570159	0.55679		2.22294	1.074		1.12116
Cil0049	2.16995	0.740067		1.53596	0.523833		0.679456	0.973587		4.2571	1.4914	0.00082576	6.26545	2.3048	0.00090022	1.46137	0.86282
Cil0251	1.87412	0.74398		0.428302	0.759987		0.407214	0.935517		0.860435	0.2061		2.11298	0.59068		0.822862
Cil0023	1.70695	0.75939		0.980794	0.0498753		0.768603	0.53822		0.174772	1.549		0.227389	1.8516		1.20518
Cil0447	6.12821	0.76008		20.5594	1.0378		0.0460067	1.57987		0.582415	0.58168		12.6593	0.69768		1.27212	1.1432
Cil0297	1.6578	0.767863		0.316304	1.1205		2.91851	1.44263		2.59293	0.30798		0.888444	0.90741		0.694969
Cil0414	0.593401	0.77657		0.421369	0.941277		0.260192	1.46763		0.567862	0.62846		2.18247	0.76485		0.452979
Cil0581	0.483281	0.777057		0.940625	0.039694		0.791805	0.64148		15.6791	1.6986	0.0178	19.8017	2.3473	0.010165	0.374478	1.4539
Cil0599	0.702763	0.791253		1.33805	0.3467		0.663112	0.91068		0.467695	0.97121		0.705302	0.71735		1.68914
Cil0348	2.28594	0.798387		1.03834	0.065106		0.813077	0.259637		0.894231	0.16253		1.09981	0.0088707		0.780516
Cil0142	1.90385	0.79915		0.875321	0.286207		1.46466	0.813967		3.89857	1.4488	0.0014625	2.66175	1.5023	0.0022526	1.11546	0.30661
Cil0237	0.572873	0.80982		0.191341	1.21747		0.929842	0.0960663		0.360356	1.157	0.049744	0.387545	1.4327		0.90115
Cil0374	1.90796	0.809967		0.149104	1.45823		0.763875	0.259567		1.11288	0.0037809		1.45689	0.17561		0.965637
Cil0102	2.59067	0.821963		8.35773	1.13427		2.95221	1.1607		4.20476	1.3995		1.42428	0.60278		1.52486	0.43354
Cil0533	1.83953	0.830473		1.56004	0.563643		1.19142	0.549063		1.78243	0.14865		1.49605	0.42327		0.185164	2.1718	0.039414
Cil0308	2.36045	0.83368		1.6365	0.477443		1.9092	1.14773		1.20384	0.20025		0.630549	0.85182		0.86073
Cil0303	0.573756	0.83398		0.396398	0.926553		1.16573	0.315653		1.20363	0.14966		1.03252	0.0094826		1.72598	1.0134
Cil0306	2.85284	0.84622		1.39196	0.151217		0.320822	1.19223		0.654344	0.83775		2.03959	0.23632		0.319055
Cil0064	4.405	0.853907		10.1667	1.19813		1.90492	0.113676		4.51859	1.1056		2.37207	1.4708		2.53265	0.98424
Cil0240	0.525636	0.856957		0.663839	0.522313		6.18051	1.23663		3.95607	0.92225		0.640088	0.24756		0.566944	0.9008
Cil0107	0.457847	0.85755		0.473985	0.72909		0.770808	0.724683		0.667672	0.62422		0.866197	0.30759		1.06033
Cil0247	0.541952	0.861553		0.670091	0.63229		0.740886	0.444373		0.383918	1.2021	0.0014625	0.518188	1.1544	0.039146	0.577243
Cil0528	0.496778	0.86367		0.506057	0.79004		1.88897	0.957723		4.5233	1.4465	0.0037036	2.39458	1.1053		0.175372
Cil0305	1.9375	0.86655	0.048133	1.41548	0.4394		0.555929	0.78569		0.379933	1.1175	0.0178	0.683419	0.83326		0.600885	1.0872	0.028669
Cil0401	2.77941	0.871453		2.12353	0.805787		0.569067	1.01787		0.63241	0.65052		1.11131	0.28266		1.07556	0.49231
Cil0094	0.539729	0.88495	0.0075371	0.173643	1.45363		4.29762	1.79623		2.02545	1.1513		0.471295	0.93108		1.07422
Cil0423	0.283669	0.895183		6.02823	1.3319		1.46488	0.58718		1.77853	0.58514		1.21411	0.12883		0.337294	1.9127	0.011454
Cil0323	0.375752	0.903873		1.34841	0.42582		1.53291	0.81361		2.14433	0.54205		1.39886	0.046767		1.07945	0.07732
Cil0558	2.82914	0.90468		2.72848	0.572397		0.508058	1.25427		0.0462816	2.0448	0.0014625	0.091095	1.5684		0.769155
Cil0067	0.435362	0.905567		0.987425	0.0954667		1.00535	0.860503		2.0731	0.87182		2.06207	1.655	0.041638	1.0021	0.039175
Cil0276	0.434893	0.917933		1.05375	0.0111289		1.65465	0.85452		4.19692	0.79926		2.53645	0.48626		0.43265	1.0934
Cil0508	0.456048	0.924183		2.2836	0.59336		0.379635	1.0105		0.580877	0.46324		1.53009	0.40699		0.653536	0.91241
Cil0633	2.10144	0.925427	0.048525	1.91005	0.80978		0.937375	0.23652		0.564063	0.74905		0.601748	0.87509		1.08633	0.23802
Cil0352	0.47612	0.927553		1.35672	0.411657		0.646106	0.926767		0.386206	1.0253		0.597743	0.82064		0.543026
Cil0430	8.8075	0.95071		44.9667	2.026	0.0098966	0.850259	1.47773		1.90519	0.038466		2.24071	1.3213		0.519143	1.0206
Cil0474	1.9043	0.960613		2.69798	1.10407		0.312724	1.45917		0.300293	1.5872		0.96025	0.8393		0.198716
Cil0063	0.497132	0.96307		0.519014	0.768247		7.1228	1.65077		9.86451	1.7683	0.017511	1.38492	0.79281		1.61023	1.2673	0.043023
Cil0085	0.468843	0.963177	0.021368	0.584024	0.705563		0.76958	0.687637		2.99047	1.0686		3.88584	1.7627	0.01257	2.96807	1.8536	0.0011443
Cil0341	0.470951	0.981947	0.0014697	0.0785329	1.7096	0.030861	0.902705	0.136054		1.87313	0.62441		2.07502	0.90662		0.796117
Cil0214	2.29153	1.00146	0.040802	3.79362	1.14627		1.22999	0.516833		1.77452	0.78331		1.44272	0.63108		0.516347	1.4688	0.001021
Cil0060	0.669492	1.00466		1.58644	0.203983		2.91524	1.45427		7.49359	1.7822	0.0023817	2.57049	1.3951	0.021922	0.835044	0.4426
Cil0300	3.35152	1.00613		13.9996	1.69617	0.045441	0.732861	0.612523		0.287204	1.2867		0.391894	1.2811		2.73413	1.1527
Cil0299	0.40605	1.00874		0.3406	1.0454		0.757134	0.31233		0.538168	0.57734		0.710796	0.52309		0.651227
Cil0015	2.33781	1.01103	0.0413	2.02389	0.868037		1.3843	0.82356		0.993506	0.046303		0.717697	0.8363	0.041962	0.946413	0.19498
Cil0228	2.36381	1.0115	0.035551	2.02688	0.778767		2.93019	1.47027		2.8911	1.3003	0.00069775	0.986659	0.20761		0.973153
Cil0380	5.58818	1.01451		1.20351	0.15449		2.60301	0.42691		4.58191	1.1594		1.76023	1.1928		0.453432	1.4373
Cil0418	0.370881	1.01557		3.16476	0.906663		0.853941	0.153493		0.475054	0.75652		0.556308	0.99711		0.764426
Cil0371	2.49286	1.02493		2.17002	0.873543		0.577452	1.12073		0.709809	0.61706		1.22921	0.021426		0.436576
Cil0367	2.90442	1.0309		1.02841	0.147067		0.852407	0.25007		0.54412	0.66973		0.638333	0.71173		0.262592
Cil0504	3.85212	1.03243		6.82898	1.26437		0.294943	1.32563		0.341432	1.189		1.15762	0.60372		1.39922	0.68536
Cil0469	0.435259	1.04263		0.0761792	1.72303	0.036629	2.99278	1.46983		3.40248	1.0902		1.1369	0.089403		0.653833
Cil0336	0.409655	1.04363		0.0526897	2.06217		1.62304	0.516887		0.663613	0.049148		0.408871	0.090858		0.213683
Cil0344	0.428872	1.04647		0.156453	1.44743	0.041291	1.4132	0.80669		0.255022	1.3675		0.180457	2.132	0.037047	2.58518
Cil0481	0.315832	1.05157		1.63221	0.870857		0.429333	1.21467		0.3161	1.0953		0.736258	0.72221		0.752729
Cil0396	0.429705	1.05213		0.113379	1.557	0.0031468	6	0.786713		257.398	1.569		42.8997	1.6235		0.342968	0.31727
Cil0634	2.54582	1.06143	0.027567	0.785924	0.406973		0.436567	1.3123		0.646119	0.68323		1.48	0.69187		0.721966
Cil0575	0.383269	1.07117	0.041168	0.365373	1.04137	0.024383	0.727157	0.79734		8.93064	1.4829	0.029363	12.2816	2.1646	0.012001	0.488991	1.3829
Cil0153	2.66652	1.09177	0.027567	1.83305	0.704447		1.77323	1.0931		1.05641	0.12616		0.595755	1.065	0.025249	0.931644	0.19558
Cil0368	0.355617	1.11257		3.18565	0.550677		0.408278	0.476143		0.108432	1.5397	0.015823	0.265584	1.8296	0.0099865	1.06597
Cil0252	0.351725	1.15297		0.537028	0.797133		1.6454	0.911387		0.923358	0.16012		0.561174	0.98101		0.63041
Cil0250	3.68284	1.17267		5.20597	0.928213		1.36755	0.891477		1.29077	0.32528		0.943862	0.37409		0.732305
Cil0369	318.25	1.18292		1			1			3.6	0.45736		3.6	0.60817		0.277778
Cil0140	3.27581	1.18393	0.035546	1.26516	0.182047		1.95309	1.32183		5.1976	1.6444	0.0052137	2.66123	1.2741	0.034606	0.493286
Cil0595	0.219555	1.18843		0.230805	1.10403		0.720603	0.435613		54.6335	1.6581		75.8163	2.2954		0.24547	1.7545
Cil0313	5.0556	1.20893		16.4047	1.7955	0.015474	0.500204	1.17903		0.525015	0.89845		1.0496	0.26162		0.416764	1.4387
Cil0379	4.26053	1.21263		1.69736	0.316083		1.59319	0.80727		3.70594	1.2205		2.32611	1.0852		0.585719	1.0667
Cil0427	3.54307	1.23893	0.035546	4.42568	1.2935	0.018055	0.803308	0.647877		0.793359	0.45158		0.987615	0.13223		1.38543
Cil0493	0.273612	1.2542		2.25067	0.1176		0.096778	1.78577		0.0550597	1.7744	0.0043601	0.568927	0.83932		0.808545
Cil0425	0.486717	1.27707		1.30133	0.195077		0.834062	0.4191		0.654462	0.76921		0.784668	0.61375		1.59916
Cil0433	4.891	1.2775		10.9004	0.77993		6.89527	1.28977		39.3984	2.4111	0.008152	5.71383	2.289	0.031188	0.0906584	2.9221	0.00020619
Cil0458	33.1	1.28077		1			36	1.10287		132.53	1.8439		3.68139	1.617		1.9671	0.76158
Cil0561	0.243253	1.28237		0.584	0.46863		0.517352	0.987743		0.608584	0.66124		1.17635	0.051329		0.784017	0.28351
Cil0391	7.38123	1.28503		2.49763	0.93517		0.433151	1.18043		0.257896	1.3828	0.0076768	0.595395	0.99765		0.453401
Cil0405	2.06526	1.34407		0.0176367	0.9502		1			5.864	0.47123		5.864	0.62679		0.170532
Cil0510	0.220963	1.36513	0.040963	2.19982	0.198767		0.11771	1.6176		0.0951763	1.5521	0.010906	0.808562	0.6024		0.717986	0.87532
Cil0235	5.52347	1.3735	0.0413	1.02888	0.0233033		2.02047	1.1796		1.07965	0.083988		0.534356	1.0825	0.031022	0.659734
Cil0383	7.41431	1.39973		2.15832	0.779493		2.43837	0.48136		4.97454	1.178		2.04011	1.2266		0.510366	1.1616
Cil0532	0.325298	1.45327		0.689129	0.58775		0.677472	0.555617		0.742788	0.55911		1.09641	0.42289		0.267019
Cil0055	0.19084	1.4635	1.846e-06	1.50763	0.464173		9.63291	2.38817		28.081	2.5717	0.00054988	2.91511	1.6768	0.017202	0.850303	0.63158
Cil0413	49.889	1.48637		7.78876	0.875063		0.220557	0.838103		0.11322	1.2728		0.513337	1.0679		2.4568	0.49458
Cil0439	5.69726	1.49777	8.9511e-05	7.64706	1.5159	0.00045362	1.26127	0.53964		1.01459	0.0078674		0.804416	0.46989		1.27255	0.75608	0.02665
Cil0594	0.138107	1.53223	0.021368	0.173913	1.32637	0.043449	1.94779	1.1478		19.1076	1.6849	0.030493	9.80985	1.7033		0.341661	1.3652
Cil0304	0.130368	1.55073		0.218765	1.23247		1.92833	0.86963		1.25273	0.46125		0.649648	0.47268		1.53538	0.15547
Cil0322	0.123076	1.56417	0.02727	1.24928	0.37958		1.16322	0.445657		1.89462	0.31274		1.62877	0.12113		0.779248	0.29053
Cil0410	46.5975	1.6803		9	1.1597		0.229914	1.02337		0.124014	1.3949	0.045045	0.539391	1.1139		2.40269	0.4484
Cil0270	9.69558	1.68353	0.0029265	4.40379	1.20983		0.348352	1.81803		0.189701	1.5472	0.036225	0.544565	0.15939		1.03788	0.051416
Cil0091	15.7657	1.6887		0.681986	0.370873		5.27815	1.7461		6	1.5531	0.0049898	1.13676	0.4112		0.997442	0.0011627
Cil0502	22.1149	1.69363		1.13747	0.246583		0.488152	1.14033		0.624206	0.76048		1.27871	0.43343		0.206957	2.5428	0.018224
Cil0566	0.114844	1.69773		0.210054	1.30157		0.663648	0.504267		13.8668	1.9058	0.0027268	20.8947	2.6027	0.0012629	0.477898
Cil0073	7.9875	1.70283		2.60833	0.73599		2.1262	1.35103		1.70272	1.0105		0.800826	0.28358		0.631245
Cil0376	7.21352	1.70937		3.32618	1.32117		1.28774	0.470293		0.149032	1.843	0.013663	0.115731	2.5279	0.0078939	11.4886	2.6436	0.0047909
Cil0500	0.158805	1.72433		0.0753155	1.80033		0.392739	0.436273		0.444174	0.28799		1.13096	0.053108		1.63323
Cil0411	73.7782	1.7709		14.9521	1.36363		0.216246	1.0284		0.0974391	1.5265	0.022559	0.450595	1.3537		2.27947	0.10476
Cil0516	61.4	1.79293		49.8	2.09047	0.0012709	0.516734	1.74147		8.21486	0.91438		15.8977	2.4809		0.305549	1.4952
Cil0356	0.0959441	1.806		0.433245	1.1877		1.03192	1.30827		0.207845	0.61836		0.201416	2.028		0.531411
Cil0148	0.0798601	1.80687	0.0026774	0.294404	1.16257		0.637646	0.513303		1.20386	0.33136		1.88798	0.95446		0.368621
Cil0402	0.0894643	1.84593		0.0160204	2.28313	0.037743	5.19554	2.0004		12.2503	1.1727		2.35785	0.1336		0.281362
Cil0473	0.00552486	1.8794		0.00552486	1.73033		1			1			1			1
Cil0495	0.0918224	1.97377		0.0140187	2.19907	6.9874e-06	1			1			1			1
Cil0197	26.761	1.9973	0.041168	18.8641	1.80657		0.807447	0.278997		0.334573	1.1658		0.41436	1.4128		0.273262	2.0536	0.022104
Cil0480	0.152456	2.10793		0.00409277	2.49597	6.9874e-06	1			1			1			1
Cil0476	0.0814629	2.12343		0.00601202	2.39673	0.00045362	1			1			1			1
Cil0409	0.0956522	2.13827		0.00483092	2.44913	0.0004234	1			1			1			1
Cil0018	0.0329629	2.23413	0.039812	0.2829	1.64507		0.0495536	1.1043		0.113304	0.84012		2.28649	0.03875		0.964835
Cil0210	78.8028	2.36283	0.0043675	43.0986	2.0593	0.012563	0.11476	2.13237		0.0528709	2.2784	0.016765	0.460707	1.5552		1.8141	1.2843
Cil0475	87.5	2.36517	0.0014256	187.567	2.3726	0.0096347	0.302648	1.36293		0.320259	1.3016		1.05819	0.96269		0.249188
Cil0448	0.010981	2.41753	6.0025e-08	0.876647	0.39753		0.268058	2.38637		0.50167	1.5829		1.8715	0.25283		1.41105	0.78296
Cil0523	134.5	2.49807	0.00049239	110.367	2.27567	0.0036949	0.844156	0.0373493		0.699124	0.44179		0.828193	0.58341		0.614713	1.9613
Cil0470	0.00694444	2.5375	4.8248e-08	0.00694444	2.37373	1.9633e-06	1			1			1			3.33125
Cil0484	0.00632911	2.55997	4.5336e-07	0.370464	1.0397		0.219818	2.46567		0.153075	2.0152	0.018653	0.696373	0.15179		0.943778
Cil0444	1			1			15.05	1.74853		88.5	2.0285	0.037856	5.8804	1.4239		0.261688	1.4481
Cil0317	1			25.7	1.87307	0.0098966	1.3476	0.76825		0.87821	0.42612		0.651684	0.97713		2.03727
Cil0381	1			12.9	0.787323		3.18088	1.49017		0.680853	0.19931		0.214045	1.713		1.98679
Cil0491	1			1			1			49.36	1.0763		49.36	1.4247		0.749342	0.33103
Cil0449	1			31.3	0.88025		0.0319489	1.36497		0.440575	0.24174		13.79	1.0002		0.574692
Cil0075	1			16.1167	1.1751		0.707342	0.597097		0.551603	0.34655		0.779825	0.032299		2.72729
Cil0187	1.038			0.904	0.24151		0.838496	0.612417		1.09447	0.34211	0.012119	1.30528	0.84329	0.0012629	0.850136	0.80518	4.8018e-06
Cil0227	0.994807			0.851632	0.381703		0.91115	0.442813		1.05418	0.20328		1.15698	0.60695	0.0014571	0.805652	0.92148	6.3297e-06
Cil0188	1.06221			0.924544	0.184787		0.867033	0.515983		1.07249	0.24467		1.23696	0.74514	0.0048647	0.838063	0.83265	6.3297e-06
Cil0128	0.246687		0.027567	0.399432	0.996143	0.024383	1.34716	0.70581		0.986019	0.04513		0.731926	0.76451		0.415871	1.8696	1.988e-05
Cil0139	0.247685		0.021368	0.410935	0.986693	0.02468	1.22318	0.54829		0.930901	0.15263		0.761053	0.68872		0.42369	1.8379	1.988e-05
Cil0121	1.24371			1.04438	0.089111		0.973088	0.0344453		0.99221	0.020339		1.01965	0.010871		0.497243	1.6452	1.988e-05
Cil0166	0.661827			0.415722	0.842043		0.783986	0.389057		0.827939	0.34534		1.05606	0.045408		0.473611	1.6507	1.988e-05
Cil0208	1.07597			0.414562	0.97819	0.03261	0.788172	0.367727		0.448441	1.049	0.009563	0.568963	0.94452		0.248951	2.3921	2.2028e-05
Cil0165	0.836637			0.509911	0.73177		0.729223	0.726567		0.752815	0.49075		1.03235	0.10136		0.5	1.5798	2.2028e-05
Cil0168	0.777457			0.476236	0.774707		0.78557	0.385247		0.789548	0.41783		1.00506	0.15164		0.502498	1.5789	2.2028e-05
Cil0226	0.790686			0.795292	0.3603		1.02703	0.143663		1.42317	0.70803	0.0086289	1.38571	0.91179	0.00090022	0.773705	0.97919	2.4967e-05
Cil0167	0.765031			0.472702	0.788447		0.829678	0.301737		0.822368	0.36701		0.991189	0.19617		0.476667	1.6353	2.4967e-05
Cil0129	0.68987			1.07151	0.23088		0.908662	0.225353		0.514156	1.0053	0.0014625	0.565838	1.1388	0.010165	0.633112	1.2837	5.1931e-05
Cil0123	0.808795			0.873231	0.26673		1.21852	0.59975		0.552047	0.55406		0.453046	1.3104	0.010541	0.610275	1.2981	0.00053226
Cil0548	0.888158			1.02047	0.0348773		0.369628	1.38383		0.330946	1.3257	8.342e-05	0.895349	0.38494		0.73474	1.0196	0.00054729
Cil0244	0.399368			0.302526	1.15297		0.164987	1.5112		0.12457	1.5303	0.0076768	0.755026	0.64277		0.391183	1.7862	0.00076471
Cil0080	0.302888		0.032902	0.592092	0.713003		1.62214	0.70861		1.15255	0.32407		0.710509	0.49997		0.670002	1.1665	0.00076471
Cil0084	0.32436			0.585759	0.657167		1.51737	0.79007		1.0288	0.095541		0.678019	0.78487		0.517941	1.5258	0.00076471
Cil0268	0.365537			0.18262	1.2838		0.417327	0.817263		0.467257	0.691		1.11964	0.067051		0.374801	1.8385	0.00076471
Cil0189	1.03409			0.926667	0.148907		0.871158	0.498863		1.09483	0.3126		1.25676	0.78296	0.0014571	0.903002	0.5806	0.00084106
Cil0254	0.0918488			0.874419	0.0982253		1.12367	0.372957		0.405239	1.1403	0.0025549	0.360639	1.5683	0.0046926	0.553074	1.4315	0.00084106
Cil0233	0.459133			0.317343	1.08003		0.863953	0.228787		1.03483	0.0015339		1.19778	0.16307		0.556316	1.3646	0.00084106
Cil0279	1.03073			1.58562	0.594363		0.909091	0.0245907		0.566931	0.79865	0.044697	0.623624	1.0131	0.042389	0.558396	1.383	0.0009659
Cil0155	0.535524			0.492521	0.79094		0.694143	0.827573		0.588286	0.84139	0.01479	0.8475	0.35929		0.604581	1.2801	0.001021
Cil0287	0.763245			0.479029	0.768797		0.486175	0.662927		0.779378	0.077093		1.60308	0.69626		0.579296	1.3164	0.0011353
Cil0489	0.99288			1.15134	0.23289		0.382332	1.5268		0.318021	1.3567	5.1197e-05	0.831793	0.1707		0.776083	0.89838	0.0011443
Cil0547	0.802703			0.905706	0.176947		0.385279	1.35313		0.341976	1.3083	9.2639e-05	0.887608	0.41478		0.740147	0.97719	0.0011443
Cil0267	0.435243			0.20056	1.24327		0.441478	0.821213		0.424899	0.8487		0.962447	0.30417		0.429362	1.6942	0.0011443
Cil0225	0.453815			0.155523	1.40373	0.027057	1.23364	0.645677		1.19159	0.21395		0.965909	0.23355		0.548971	1.375	0.0011515
Cil0412	1.20975			0.373313	0.99569		0.562946	0.48673		2.79449	1.0981		4.96405	1.7732	0.0098816	0.346955	1.8325	0.0011537
Cil0203	0.812955			0.823333	0.420653		0.838793	0.36744		0.559809	0.92114	0.0027268	0.667398	0.95457	0.020146	0.506201	1.555	0.0014813
Cil0245	1.01613			0.797733	0.410827		1.06885	0.26861		0.52459	0.91029	0.01176	0.490798	1.2942	0.010165	0.680117	1.0814	0.002552
Cil0092	0.715327			0.70804	0.59756		0.547906	1.1035		0.49269	1.0435	0.0010812	0.899223	0.37481		0.672807	1.1197	0.002552
Cil0596	0.665668			0.940092	0.159053		0.681863	1.07717		0.794853	0.38897		1.16571	0.7636		0.419484	1.6799	0.002552
Cil0230	0.870504			0.681055	0.56148		0.966549	0.091457		1.22033	0.46581		1.26257	0.63978	0.034655	0.837887	0.73289	0.0029232
Cil0059	0.555185			0.910678	0.19795		1.39797	0.83027		0.991995	0.068644		0.709597	0.80495		0.620312	1.18	0.0029232
Cil0553	0.571711			0.507895	0.822683		0.626425	1.10377		0.576062	0.81988	0.038577	0.919603	0.22839		0.447681	1.6484	0.0029676
Cil0205	0.863565			0.861199	0.33698		0.840659	0.372607		0.586209	0.88007	0.0034023	0.69732	0.88985	0.02735	0.530216	1.4799	0.0032199
Cil0100	0.909276			1.10526	0.233593		0.803095	0.728897		0.888429	0.26336		1.10626	0.34596		0.586157	1.2272	0.0034286
Cil0416	0.790856			0.838521	0.315177		0.452204	1.18893		0.377819	1.2396	0.00011473	0.835505	0.58908		0.759603	0.91404	0.0035169
Cil0157	0.196268			0.133937	1.54683		2.35871	1.3		0.966367	0.58555		0.409701	0.89676		0.389228	1.7235	0.0036796
Cil0204	0.847008			0.837838	0.38404		0.862442	0.313227		0.567857	0.90695	0.0027268	0.658429	0.96477	0.017202	0.544355	1.4399	0.0040326
Cil0311	1.13692			0.817276	0.39963		0.592334	0.86567		1.3054	0.53885	0.047121	2.20382	1.281	0.0039606	0.626501	1.2447	0.0040886
Cil0238	0.656216			0.975786	0.076601		0.827407	0.3261		0.563444	0.89994	0.0035444	0.680976	0.94672	0.017202	0.752933	0.91665	0.0040886
Cil0243	0.406897			0.261723	1.2086		0.1565	1.59133		0.154587	1.4089	0.0178	0.98778	0.083749		0.423708	1.5577	0.0043936
Cil0184	1.22949			0.934861	0.0858637		0.565677	1.11913		1.47058	0.71505	0.029014	2.59968	1.7	0.0014571	0.780469	0.85782	0.0045915
Cil0186	1.02568			0.84056	0.240447		0.690212	0.833973		1.20397	0.46028		1.74435	1.2302	0.0014571	0.870138	0.63829	0.0047909
Cil0115	1.19826			1.53985	0.62561		0.981636	0.20868		0.537646	0.89755	0.017669	0.547704	1.0764	0.021821	0.56445	1.3463	0.0047909
Cil0068	0.906031			0.997447	0.12271		0.979527	0.205383		1.6476	0.67862		1.68204	0.86777		2.55089	1.5427	0.0054583
Cil0335	1.01227			0.498708	0.84721		0.873748	0.186403		2.14819	0.87533		2.45859	1.2239	0.041638	0.45161	1.6147	0.0055217
Cil0105	1.06441			1.28603	0.410197		0.979626	0.141886		0.615025	0.72499		0.627816	0.92018		0.555901	1.3452	0.0063674
Cil0428	1.03302			1.17969	0.2987		0.355674	1.44647		0.316679	1.3712	1.8252e-05	0.890364	0.44822		0.732368	0.96469	0.0067309
Cil0206	0.523869			0.407454	0.90643		0.10149	2.06303		0.185349	1.3949	0.0067204	1.82628	0.98267		0.491932	1.4851	0.0067309
Cil0309	0.33211		0.0043675	0.457488	0.90741		0.742547	0.50663		1.61462	0.42068		2.17444	0.1778		0.129338	1.7666	0.0067309
Cil0328	0.268977			0.06875	1.7403	0.0041947	1.34711	0.791683		1.77769	0.76342		1.31963	0.3891		0.506172	1.4942	0.007608
Cil0194	1.06505			0.871645	0.18364		0.649264	0.927387		1.16426	0.34029		1.7932	1.2404	0.0014571	0.798551	0.78723	0.0090834
Cil0263	0.624674			0.765013	0.469303		0.569283	0.874617		0.428703	1.0746	0.0075092	0.753058	0.73946		0.669483	1.0317	0.010715
Cil0112	1.26993			2.25845	0.914007		0.758289	0.776057		0.413342	1.0953	0.013663	0.545099	0.98515		0.569935	1.2266	0.010715
Cil0048	0.803633			0.913495	0.21458		0.936869	0.151788		0.914583	0.12756		0.976213	0.22072		1.44906	0.95235	0.010715
Cil0038	0.709632			1.10028	0.083711		0.974253	0.152606		1.55098	0.65632		1.59197	0.9064		0.599353	1.2237	0.010745
Cil0037	0.767366			1.4233	0.441633		0.831215	0.443393		1.38714	0.51164		1.66881	1.017	0.027173	0.627886	1.1582	0.011454
Cil0171	2.48378			2.56937	0.979707		0.537307	1.00352		0.292889	1.3615	0.001297	0.545106	1.1877	0.017071	0.674113	1.0117	0.011498
Cil0582	0.868297			0.851735	0.385137		0.69	0.95833		0.853778	0.32071		1.23736	0.64537		0.435597	1.6606	0.011498
Cil0298	0.618238			1.20596	0.30478		0.754527	0.360073		2.85506	0.75927		3.78391	1.194		0.347215	1.6639	0.01191
Cil0625	0.44982		0.041168	0.515563	0.786603		0.780186	0.75644		0.209443	1.5095	0.038139	0.268452	1.5325		0.234063	2.0058	0.01306
Cil0170	0.237463		0.021368	0.205389	1.3085	0.043449	0.528426	1.04437		0.605904	0.66412		1.14662	0.23781		0.642909	1.0957	0.013271
Cil0487	1.05347			1.13873	0.239677		0.403046	1.48973		0.354548	1.2896	8.342e-05	0.879673	0.15736		0.813397	0.7305	0.013891
Cil0394	0.510776			0.425549	0.76388		0.974401	0.227631		0.360055	1.0031		0.369514	1.3205		0.441825	1.4365	0.013891
Cil0403	0.733138			0.72459	0.514843		0.502262	1.31973		0.448546	1.1071	0.00073803	0.89305	0.068882		0.787397	0.79499	0.014472
Cil0591	0.734649			1.06287	0.059934		0.69945	0.970703		0.962724	0.086618		1.3764	0.94336		0.522825	1.4062	0.014856
Cil0215	0.194363			0.119341	1.57237		2.39181	1.44123		0.856085	0.4127		0.357923	1.3421		0.455433	1.5389	0.014856
Cil0637	0.696118			0.942063	0.164277		0.463961	1.05907		0.203727	1.5772	0.00028088	0.439104	1.3799	0.012124	1.46407	0.98728	0.015034
Cil0590	0.917687			0.479592	0.82275		1.22553	0.24362		1.21489	0.3915		0.991319	0.54526		0.483968	1.5196	0.015034
Cil0249	3.47083			13.6972	1.58443		4.75766	1.7606		2.12695	0.99289		0.447059	1.0236		0.564341	1.2645	0.015592
Cil0261	0.731512			0.797674	0.40099		0.595918	1.02007		0.940408	0.15872		1.57808	0.80912		0.676618	1.0367	0.015592
Cil0636	0.700799			0.93524	0.167453		0.464029	1.06257		0.202797	1.5753	0.00037085	0.437035	1.3932	0.011808	1.47374	0.99336	0.016312
Cil0262	0.694471			0.691106	0.54232		0.605217	1.04887		0.994643	0.063554		1.64345	0.87667		0.666505	1.0421	0.021743
Cil0398	0.930098			1.62703	0.61288		0.684271	0.927767		0.519583	0.88943	0.02502	0.759324	0.25473		1.37815	0.90525	0.02222
Cil0180	1.12083			1.30807	0.371877		0.954811	0.135677		0.762679	0.40173		0.798775	0.64373		1.68222	1.2718	0.022964
Cil0110	1.15051			1.79508	0.74096		0.793836	0.730493		0.438014	1.0647	0.010906	0.551769	0.87938		0.625782	1.09	0.023209
Cil0472	0.396663			0.630853	0.595667		0.435657	1.24093		0.39898	1.0917		0.915812	0.34896		0.372307	1.5593	0.024145
Cil0555	0.919164			1.10726	0.225857		0.874644	0.466257		0.747863	0.58435	0.037573	0.855049	0.48068		1.1525	0.59974	0.026095
Cil0534	0.934361			0.81674	0.33356		0.755124	0.75857		0.7589	0.61266	0.0076888	1.005	0.021978		0.875	0.56956	0.027989
Cil0399	0.870126			1.67296	0.645887		0.702506	0.9007		0.512707	0.91297	0.017669	0.729825	0.30428		1.35403	0.85897	0.027989
Cil0400	0.750289			1.22671	0.346423		0.837778	0.691507		0.59567	0.78445	0.039232	0.711011	0.39326		1.36388	0.87157	0.028669
Cil0506	0.473568			0.158359	1.44467	0.021735	0.698925	0.458173		0.528915	0.78384		0.756755	0.691		0.514284	1.4281	0.030479
Cil0635	1.34554			1.45223	0.474927		0.603801	0.932987		0.565789	0.83194	0.012076	0.937046	0.21388		1.16328	0.60232	0.031323
Cil0207	0.786516			1.093	0.0369237		1.01494	0.29906		0.615044	0.64584		0.605992	0.698		0.470417	1.3028	0.031967
Cil0559	2.6765			1.10086	0.248667		1.27797	0.198377		1.63977	0.30092		1.2831	0.44229		0.403925	1.5991	0.031967
Cil0537	1.33562			0.343444	1.08533	0.036626	0.665242	0.772207		0.458376	0.9614		0.689036	0.818		0.574014	1.1334	0.032376
Cil0211	0.665911			0.356033	1.03047	0.042867	1.66909	1.08797		1.51593	0.68754	0.027943	0.908235	0.32901		0.788176	0.7432	0.033549
Cil0113	2.4727			2.63304	0.953537		0.227082	1.99347		0.707437	0.51009		3.11534	1.9055	0.003521	1.46062	0.91035	0.034007
Cil0415	1.13086			2.11945	0.838807		0.659192	0.783897		0.506875	0.91256	0.021266	0.768935	0.67222		1.3061	0.80705	0.034395
Cil0446	1.07701			0.723127	0.453043		0.584299	0.79872		0.478958	0.80911		0.819714	0.42477		0.582502	1.1226	0.034395
Cil0583	1.36785			0.4119	0.958367		1.09979	0.388467		0.391549	1.0868	0.027076	0.356022	1.5812	0.010032	0.601675	1.0347	0.034813
Cil0220	0.670931			0.464794	0.904983		1.02815	0.107385		1.16846	0.31384		1.13647	0.46802		0.789586	0.74584	0.037174
Cil0310	0.402432		0.040239	0.368325	1.03507		1.13108	0.321597		1.2855	0.32979		1.13652	0.60265		0.25491	1.3467	0.0379
Cil0154	0.255689		0.021368	0.245192	1.23447		0.643137	0.684883		0.382353	1.1305	0.0042491	0.594512	1.1155	0.0099865	0.775427	0.76114	0.039414
Cil0330	0.715666			1.51032	0.434753		0.596273	0.788093		0.502211	0.82583		0.84225	0.43111		1.46279	0.91869	0.039414
Cil0202	0.0698212		0.032902	0.28763	1.18197	0.0091384	2.1399	1.34873		0.923368	0.22244		0.431501	1.3912	0.017202	0.558014	1.2197	0.040164
Cil0535	0.893914			0.785292	0.385213		0.710441	0.829663		0.741119	0.65436	0.0037057	1.04318	0.049071		0.882625	0.53238	0.043023
Cil0126	0.620521			0.338599	1.09843	0.027737	1.11015	0.264037		0.695382	0.56534		0.626386	0.8899		0.687643	0.99387	0.047565
Cil0088	1.33019			0.912264	0.230447		1.38159	0.557833		4.25988	1.4912	0.00030202	3.08331	1.7009	0.0012629	1.41518	0.7744
Cil0246	0.887097			0.588147	0.5959		0.270833	1.63287		0.804209	0.20578		2.96939	1.6658	0.0012629	0.919806	0.3253
Cil0209	1.38385			1.009	0.0324537		0.764426	0.62149		0.296609	1.3726	0.00079221	0.388016	1.5061	0.0022526	1.06517	0.03216
Cil0190	0.516546		0.048194	0.475331	0.87954		2.39578	1.407		1.14861	0.31769		0.479429	1.3533	0.0022526	0.861252	0.54925
Cil0362	0.0730668			0.0357919	1.94517	0.00538	0.3718	1.45783		0.0457015	2.2187	0.00051522	0.122919	2.2492	0.0023937	1.42144
Cil0614	1.1219			3.10092	1.12343	0.0065709	0.126183	2.32283		1.84984	0.32781		14.6599	2.4635	0.0048647	0.418621	1.2868
Cil0156	0.732548			0.531704	0.82686	0.02252	1.58425	0.978253		0.76116	0.51453		0.480456	1.3008	0.0048647	0.848264	0.49914
Cil0050	0.851643			1.01027	0.0391757		1.05081	0.286993		2.03659	1.0074	0.0037036	1.9381	1.1692	0.0051917	0.883795	0.40918
Cil0011	1.20166			0.928966	0.22184		1.14613	0.530183		0.778675	0.52168		0.679392	0.96731	0.0099865	0.9018	0.37667
Cil0117	1.12258			0.92129	0.167127		0.707003	0.796233		1.51723	0.68238		2.146	1.4154	0.010541	1.02672	0.038213
Cil0066	1.06176			0.872189	0.31326		0.843284	0.275627		0.455902	0.89075	0.034843	0.540628	1.1099	0.010938	1.13923	0.36915
Cil0192	0.78247			0.683537	0.646367	0.016816	1.22391	0.599027		0.863336	0.40299		0.705394	0.91875	0.011694	0.98545	0.11765
Cil0035	0.82543			0.694112	0.56145		1.07733	0.3533		0.593243	0.68387		0.550662	1.1479	0.011694	0.955533	0.15625
Cil0624	2.02132			1.50196	0.49555		1.06005	0.311693		0.527154	0.84343	0.04553	0.497291	1.2652	0.012589	0.801634	0.60234
Cil0350	0.991086			1.88377	0.802613		0.907601	0.31595		0.337914	1.2628	0.005243	0.372315	1.466	0.013807	0.801965	0.51883
Cil0331	0.737863			0.114844	1.5707	0.034782	0.921769	0.277487		0.103644	1.9016	0.022391	0.112441	2.549	0.014608	1.26925
Cil0578	0.787586			0.785584	0.410063		0.650743	0.816217		0.445674	1.0441	0.0027268	0.68487	0.85191	0.015228	0.863848	0.53005
Cil0565	0.175965		0.036879	0.209132	1.25677		1.07979	0.349013		12.6961	1.692	0.015299	11.7579	2.0874	0.016094	0.402567	1.4285
Cil0564	0.20129		0.047269	0.295484	1.0766		1.04148	0.201973		12.2568	1.6799	0.018038	11.7686	2.1177	0.016367	0.412447	1.4165
Cil0002	0.823049			0.86763	0.3081		1.00633	0.132723		1.18121	0.47669	0.008152	1.17378	0.53168	0.016618	0.974249	0.15814
Cil0358	0.677148			2.81818	1.06927	0.01687	0.51171	1.23523		0.235122	1.5075	0.0010812	0.459482	1.3023	0.017071	0.947755	0.17916
Cil0033	1.23797			1.22878	0.109772		1.78352	0.371127		3.35743	1.4362	0.0014625	1.88247	1.5172	0.017202	1.04159	0.16563
Cil0065	1.17209			1.31425	0.397703		1.38564	0.521547		3	1.2543	0.0023309	2.16506	1.287	0.017202	0.84901	0.42595
Cil0087	1.08251			1.73699	0.63506		1.02329	0.26678		1.92978	0.88859	0.030007	1.88585	1.2491	0.017202	1.15591	0.49097
Cil0036	0.822414			0.729885	0.511047		1.01953	0.22494		0.582614	0.73938		0.571455	1.0914	0.017202	0.990208	0.031237
Cil0407	0.22139			0.126203	1.5287	0.037532	1.04492	0.0895127		0.249814	1.3075	0.030623	0.239075	1.735	0.01826	0.571545	1.0471
Cil0349	0.605253			1.51946	0.65002		0.768886	0.607217		0.279488	1.3893	0.0027268	0.363497	1.4298	0.020146	0.64699	0.96376
Cil0316	0.280752			0.0451007	1.89177	0.027737	0.241131	1.3902		0.0549821	2.1095	0.0010826	0.228018	1.8518	0.020493	0.683258
Cil0264	0.413243			0.243564	1.1302		1.13049	0.66695		0.472561	0.66947		0.418015	1.4233	0.020992	0.808177
Cil0541	1.16734			0.330161	1.09613		0.630191	0.725143		0.260606	1.3679	0.0087969	0.413535	1.4307	0.021266	0.721376	0.68111
Cil0613	0.21455			0.484623	0.573777		1.41923	0.80321		28.5277	1.9213	0.012119	20.1008	2.1869	0.021313	0.237434	1.7601
Cil0114	1.86873			1.56056	0.435973		0.683144	0.88041		1.78893	0.68472		2.61867	1.5796	0.021821	1.12324	0.56029
Cil0539	1.40084			0.331459	1.093		0.565337	0.890243		0.221898	1.4586	0.008152	0.392506	1.4681	0.023211	0.738168	0.61774
Cil0357	0.566423			2.36925	0.97196	0.035617	0.521413	1.25107		0.227272	1.5271	0.0014625	0.435876	1.2865	0.027173	0.902515	0.2718
Cil0540	1.01622			0.308288	1.1186		0.56166	0.83833		0.23232	1.4421	0.0091226	0.413632	1.4619	0.027173	0.670472	0.7581
Cil0431	0.0677204			0.482129	0.86868		0.456837	0.561713		0.117806	1.598	0.010412	0.257872	1.6811	0.027173	1.87377
Cil0213	0.793467			0.550053	0.803487	0.032804	1.15709	0.35872		0.614483	0.75598		0.53106	1.1576	0.027173	0.764532	0.714
Cil0366	0.0532166		0.0014697	0.187898	1.371		0.47548	0.890673		0.0683186	2.0591	0.0178	0.143683	2.3215	0.027598	0.776955
Cil0334	0.495667			0.0303111	2.03763	0.023	2.8761	1.49523		0.720066	0.21172		0.250362	1.7257	0.031188	0.708597
Cil0347	0.816469			0.113957	1.56697	0.018055	0.310594	1.6633		0.0691745	2.0513	0.0019615	0.222717	1.7027	0.034606	0.757954	0.50333
Cil0173	0.534947			1.19249	0.323713		0.433268	1.1273		0.132018	1.8156	0.00028088	0.304702	1.5023	0.03557	0.400875
Cil0079	0.551229			0.258601	1.22083	0.011771	3.65863	1.48087		1.42522	0.50111		0.38955	1.2186	0.037164	1.23817	0.24515
Cil0319	0.158211			0.834895	0.339683		0.697055	0.499277		0.29432	1.29	0.0178	0.422233	1.4168	0.040777	0.669228
Cil0282	0.670313			0.140714	1.41353		1.26967	0.577727		0.496885	0.75274		0.391349	1.3899	0.04101	0.552858	1.2255
Cil0032	1.86213			1.16177	0.298847		0.599291	1.138		0.172376	1.5987	0.012569	0.287633	1.6223	0.04124	0.580179	1.0874
Cil0617	0.921622			1.06306	0.112329		0.711864	0.806627		0.554644	0.91783	0.0025057	0.779143	0.67661	0.041638	1.23121	0.65321
Cil0285	0.532786			1.56611	0.661543		0.566604	0.924573		0.278349	1.3867	0.0037057	0.491258	1.2459	0.041638	0.753362	0.69476
Cil0424	0.0406319			0.259128	1.1791		0.760125	0.350853		0.139903	2.0141	0.034712	0.184053	2.4434	0.041638	2.22706	1.1677
Cil0081	0.513224			0.293367	1.1693	0.015745	2.94791	1.36887		1.39525	0.52991		0.473301	1.0802	0.041638	1.16	0.14397
Cil0003	0.847936			1.0059	0.0377657		0.850084	0.467757		1.0201	0.06111		1.2	0.52716	0.041638	0.900554	0.47771
Cil0006	0.917045			1.11648	0.29942		0.877863	0.375973		1.04733	0.15019		1.19304	0.51415	0.041638	0.973032	0.15259
Cil0057	0.912871			1.62933	0.251157		6.88376	1.0734		14.9196	2.1089	0.00069775	2.16736	1.8147	0.041773	1.23453	0.53127
Cil0232	0.538141		0.049701	0.404416	0.994963	0.042867	1.04826	0.313297		0.675026	0.60989		0.643952	0.96974	0.041773	0.780467	0.71342
Cil0009	1.03038			1.20784	0.439007		0.88895	0.308177		1.06773	0.21541		1.20111	0.51028	0.042389	0.945899	0.30808
Cil0217	0.591491			0.392068	1.0175	0.027057	1.00256	0.138167		1.35634	0.55928		1.35287	0.81419	0.04296	0.850503	0.5518
Cil0621	1.44217			1.32545	0.414983		0.701999	0.687873		0.378373	1.1612	0.009035	0.538993	1.1122	0.043012	0.690613	0.87119
Cil0172	0.351756		0.041607	1.35744	0.434713		0.333577	1.3644		0.0633379	2.0977	0.0042098	0.189875	1.8857	0.044348	0.577545	0.52068
Cil0045	1.34483			1.82445	0.497173		0.391523	0.91062		0.170808	1.535	0.0016734	0.436264	1.2494	0.045716	0.85507	0.64962
Cil0382	0.94073			0.169856	1.34767		0.747887	0.66525		0.287958	1.2816	0.0178	0.385028	1.3085	0.049529	0.95277	0.26186
Cil0598	0.916311			1.07036	0.122713		0.389243	1.52243		0.314761	1.3722	1.8252e-05	0.808649	0.26208		0.899943	0.43658
Cil0363	0.278646			0.328241	0.907377		0.260226	2.1484		0.0189457	2.6238	8.342e-05	0.0728049	1.5185		1.58431
Cil0546	0.976212			1.28606	0.410133		0.458353	1.293		0.426059	1.1611	8.342e-05	0.929543	0.32823		0.999959	0.020155
Cil0521	0.990703			1.10186	0.206277		0.631695	1.0139		0.629714	0.83556	0.00082576	0.996864	0.0298		0.97999	0.10862
Cil0047	1.10552			0.624715	0.636077		8.03563	1.99363		17.0215	2.1438	0.0010812	2.11825	1.2895		0.787037	0.49138
Cil0090	0.663669			0.532374	0.767647		1.71959	1.06697		2.27128	1.1065	0.0014625	1.32083	0.63179		1.01294	0.19637
Cil0042	0.808267			1.11853	0.12142		0.342208	1.59043		0.323054	1.285	0.0014625	0.944028	0.10467		0.847288	0.69353
Cil0520	0.988496			1.16927	0.298837		0.593816	1.06597		0.598524	0.86852	0.0014625	1.00793	0.023071		0.964908	0.16207
Cil0056	1.47577			0.987146	0.19883		6.57763	1.93747		14.2397	2.0281	0.0015867	2.16487	1.176		0.630803	0.95672
Cil0266	1.36098			0.979512	0.131887		0.578685	0.707803		0.337052	1.2325	0.0017074	0.582444	0.987		0.767952	0.8082
Cil0513	0.907692			1.01538	0.016923		0.535354	1.11357		0.531212	0.94809	0.0018838	0.992264	0.11771		1.00542	0.012317
Cil0515	0.963583			1.10632	0.154207		0.544454	1.14207		0.541956	0.93585	0.0021079	0.995412	0.032196		1.01696	0.082452
Cil0514	0.971712			1.10411	0.138267		0.551861	1.09603		0.553027	0.91376	0.0021165	1.00211	0.032655		0.999714	0.0050901
Cil0615	0.868567			1.24361	0.200867		0.377791	1.3583		0.388866	1.1229	0.0023309	1.02931	0.072893		1.11478	0.39258
Cil0221	0.249276			2.86102	0.91957		0.16663	1.80937		0.143924	1.7017	0.002575	0.863736	0.25303		0.917917	0.19323
Cil0163	1.24472			0.699296	0.55145		0.309836	1.53927		0.248741	1.4106	0.0028993	0.802817	0.55461		0.898887	0.40631
Cil0162	1.40183			0.757592	0.467787		0.333794	1.4845		0.266932	1.3666	0.0030008	0.799689	0.5629		0.883981	0.41797
Cil0610	0.867782			1.87754	0.519527		0.340487	1.3413		0.268165	1.2905	0.0037057	0.787593	0.54406		0.973181	0.070786
Cil0151	0.267908		0.032902	1.79715	0.543037		0.398148	1.06613		0.266799	1.3231	0.0042098	0.6701	0.78308		1.12072	0.071412
Cil0567	0.839152			0.841316	0.32283		0.588477	1.00887		0.455967	1.0192	0.0043601	0.774825	0.36043		0.942295	0.22577
Cil0579	0.794541			0.841921	0.33197		0.616183	0.938717		0.459336	1.0077	0.0058306	0.745455	0.52743		0.840913	0.573
Cil0525	1.21985			1.93518	0.650003		0.340126	1.42963		0.386086	1.093	0.0062998	1.13512	0.29446		0.931926	0.24132
Cil0557	0.534017			0.615098	0.68346		0.486515	1.3644		0.341364	1.2297	0.0067051	0.701651	0.14811		0.48244
Cil0616	1.08877			1.25362	0.36179		0.693642	0.761273		0.667052	0.72068	0.0078305	0.961667	0.24806		1.06044	0.27159
Cil0518	1.12005			1.81672	0.576147		0.382567	1.3171		0.411017	1.0289	0.008152	1.07437	0.27506		1.07345	0.19246
Cil0517	1.08703			1.71326	0.528757		0.394205	1.29403		0.417118	1.0226	0.0088343	1.05812	0.1954		1.0608	0.20073
Cil0082	0.110537		0.00077498	0.212565	1.3178	0.011312	1.07291	0.161542		0.46452	1.0202	0.009563	0.432955	1.0135		0.985793	0.38337
Cil0509	0.17645		0.01518	1.97359	0.0457743		0.0960378	1.6956		0.079735	1.6025	0.009563	0.830246	0.56275		0.762045	0.68567
Cil0604	0.461217			1.39598	0.226487		0.398625	1.14893		0.169859	1.5304	0.009563	0.426113	1.3068		0.868964	0.22225
Cil0326	0.0351052			0.0412917	1.91277	0.015474	0.681019	0.7159		0.0975659	1.9273	0.0098414	0.143265	1.8545		2.15989
Cil0464	0.0147699			0.0107762	2.3399		0.0502513	1.9866		0.0502513	1.7057	0.010363	1			7.575
Cil0441	0.167747			0.031016	2.11703		0.012931	2.3187		0.012931	1.9894	0.01109	1			1
Cil0258	1.37749			2.86268	1.0818	0.0096347	0.464023	1.16683		0.235184	1.4623	0.012955	0.506836	1.233		0.666173	0.56166
Cil0384	1.18391			0.958419	0.168197		6.42742	1.4604		14.4537	1.7444	0.012955	2.24875	1.1822		0.542419	0.98217
Cil0386	1.47409			1.04042	0.0595007		7.87218	1.41833		13.2613	1.6984	0.013663	1.68457	1.0642		0.574681	0.89482
Cil0623	0.765055			0.937956	0.152493		0.673152	0.943603		0.693852	0.68641	0.013663	1.03075	0.076939		1.07687	0.29028
Cil0385	1.32132			1.17824	0.0935363		6.48028	1.42613		12.1992	1.6922	0.015642	1.88251	1.0792		0.614257	0.82786
Cil0462	0.0782609			0.121929	1.83903		0.125474	1.62513		0.00668598	1.9829	0.016435	0.053286	1.0903		17.875
Cil0569	1.44525			0.90233	0.217207		0.42575	1.4627		0.297265	1.2852	0.016758	0.698216	0.24386		0.670072	1.0779
Cil0618	0.843812			1.55422	0.61393		0.641695	1.0387		0.434204	1.0667	0.0178	0.676651	0.72559		0.76098	0.63706
Cil0353	0.890736			1.59002	0.651297		0.645952	0.93711		0.545772	0.88882	0.0178	0.844912	0.44811		1.29455	0.74008
Cil0417	0.0379567			4.73162	1.2514		0.511535	0.83871		0.305319	1.202	0.018038	0.596869	0.94858		0.787748	0.63028
Cil0324	0.882324			1.47627	0.514327		0.354324	1.301		0.364257	1.1641	0.019013	1.02804	0.16327		0.599445	1.1313
Cil0280	0.927261			0.58959	0.731603		0.81563	0.25855		0.422084	1.0547	0.020656	0.517495	1.1042		0.75936	0.76607
Cil0592	0.307097			0.841304	0.35105		0.427725	1.20983		0.267031	1.2835	0.021266	0.624307	0.78869		1.08713	0.16349
Cil0193	3.15235			1.112	0.049152		0.519495	0.78532		0.302708	1.1701	0.022391	0.582696	1.0626		1.3896	0.72952
Cil0619	0.840343			1.48287	0.571873		0.648459	0.956177		0.456303	1.0229	0.022559	0.703672	0.76005		0.731843	0.72854
Cil0550	0.367523			1.77625	0.248897		0.156398	1.1407		0.064879	1.5353	0.023384	0.414833	1.2701		0.9672	0.079262
Cil0593	0.294693			0.74508	0.48699		0.510063	1.05433		0.269566	1.2712	0.02597	0.528496	0.94395		1.24143	0.41394
Cil0041	2.59267			1.70168	0.0934093		0.304601	0.988687		0.125888	1.4923	0.026633	0.413289	1.3888		0.735548	0.89296
Cil0529	0.37073			0.421325	0.979297	0.01987	1.05688	0.160237		0.544017	0.86996	0.029014	0.514739	0.89725		1.23624	0.04214
Cil0329	0.807826			1.42521	0.48379		0.71815	0.755783		0.512199	0.89924	0.030399	0.71322	0.68163		1.41704	0.86393
Cil0001	0.857459			0.917282	0.19005		1.15781	0.504563		1.27198	0.53088	0.03172	1.09861	0.2021		1.02094	0.076696
Cil0351	0.898562			0.134852	1.51097		0.355333	1.25733		0.107933	1.7131	0.034712	0.303752	1.5679		0.491855
Cil0574	0.937577			0.461602	0.897577		0.415703	1.4327		0.332028	1.1363	0.037477	0.798716	0.13676		0.559661	1.0734
Cil0040	0.819932			0.751351	0.457653		0.689748	0.610773		0.229559	1.3512	0.037856	0.332816	1.4416		1.25426	0.69067
Cil0494	0.197198			2.48707	0.13734		0.0714038	1.87257		0.0271989	2.1601	0.038139	0.380916	1.7018		1.26344	0.88864
Cil0456	0.196322		0.041168	0.838935	0.31541		0.337113	1.58613		0.130113	1.6768	0.039219	0.385964	1.3591		0.855263	0.79893
Cil0490	0.862089			1.0554	0.104369		0.663204	0.69478		0.51684	0.82126	0.039232	0.779308	0.55261		1.16511	0.42614
Cil0588	0.943151			0.181279	1.3824		0.682116	0.498353		0.28404	1.2754	0.041298	0.416411	1.4452		0.703948	0.55393
Cil0630	0.908424			1.02012	0.0510104		0.677896	0.768087		0.678636	0.64897	0.042715	1.00109	0.10318		0.905603
Cil0626	1.92209		0.021368	1.82872	0.7528		0.665141	0.887513		0.385933	1.0797	0.044016	0.580228	0.82539		1.14223	0.32355
Cil0586	0.89794			0.186868	1.37157		0.627757	0.647583		0.32708	1.1642	0.044697	0.52103	1.1695		0.62205
Cil0182	0.242625		0.044095	0.26225	1.20957	0.034999	0.652526	0.642013		0.509285	0.87856	0.045491	0.780482	0.473		1.17802	0.20928
Cil0478	0.139643			0.00103057	2.79253	1.9633e-06	1			1			1			3.38125
Cil0314	0.284314			0.00326797	2.5474	1.9633e-06	1	0.093263		1			1	0.10801		1
Cil0488	0.00184049		8.1246e-08	0.00184049	2.67167	4.3054e-06	1			1			1			9.39375
Cil0461	0.0384106			0.0013245	2.74057	4.3054e-06	1			1			1			13.7063
Cil0434	0.0177786		0.0413	0.00156986	2.7046	6.9874e-06	1			1			1			1
Cil0450	0.0751342			0.00268336	2.59013	6.9874e-06	1			1			1			5.2625
Cil0404	0.00167879		4.8446e-07	0.00167879	2.68977	1.3514e-05	1			1			1			9.71875
Cil0460	0.0395047			0.00117925	2.7584	0.00010642	1			1			1			6.0125
Cil0465	0.0540477			0.00140384	2.70527	0.00097588	1			1			1			10.2
Cil0422	0.00452503		0.010906	0.00278102	2.5956	0.0015269	0.78024	0.672657		1.06906	0.274		1.37016	0.3407		1.49055
Cil0482	0.411856			0.285491	1.18767	0.0015269	0.278142	1.8402		0.218743	1.5196		0.786444	0.83132		0.567855	0.8233
Cil0519	0.000431655		0.00029821	0.000431655	2.9172	0.0018391	1			29.52	0.83142		29.52	1.1033		0.0338753
Cil0169	0.191616		0.032902	0.133818	1.50757	0.0098966	1.02629	0.087427		0.58633	0.70279		0.571311	0.93771		0.98637
Cil0195	0.412902		0.042709	0.341716	1.09427	0.01023	1.27311	0.477123		1.09421	0.009795		0.859479	0.41875		0.780876	0.55723
Cil0231	0.633922			0.352599	1.08073	0.011771	1.68317	1.014		1.03762	0.0053337		0.616471	0.98006		0.807888	0.54422
Cil0286	0.333317			0.0475481	1.85767	0.012563	0.542366	1.00187		1.20443	0.18393		2.22069	0.50816		0.846472
Cil0070	0.408493			0.192329	1.3608	0.015474	4.32194	1.63797		1.83077	0.77628		0.423599	1.1292		1.21557	0.27097
Cil0339	0.326225			0.0682276	1.75193	0.015474	1.46761	0.500173		6.95765	0.50496		4.74081	0.33048		0.233835	1.3497
Cil0200	0.00447563		0.0026774	0.0185271	2.0608	0.015745	1.09453	0.0818787		0.719932	0.52696		0.657752	0.66648		0.815199	0.53051
Cil0229	0.248938			0.096762	1.58387	0.018811	0.649718	0.873143		1.78644	0.4685		2.74957	1.1412		0.823557	0.61026
Cil0438	0.297022		0.03811	0.138819	1.4934	0.022391	1.04479	0.239084		2.82736	0.041226		2.70616	0.022305		0.173191	1.2532
Cil0259	0.0558548		0.0059382	0.0879391	1.62477	0.026831	4.26232	1.67227		2.14234	0.40856		0.502624	1.0597		1.45863	0.041435
Cil0283	0.0585952		0.0413	0.0381029	1.8264	0.028706	0.294538	1.476		0.699895	0.59259		2.37625	1.1687		0.346494
Cil0563	1.0681			0.264473	1.19793	0.028706	0.846083	0.511137		0.540829	0.84		0.639216	0.7587		0.472105
Cil0639	1.94256			1.95901	0.84624	0.030861	1.31873	0.76888		1.02076	0.19482		0.774044	0.66209		0.915753	0.054257
Cil0290	0.442096			0.381587	1.03223	0.032804	0.904401	0.168375		0.899545	0.20599		0.994631	0.16504		0.829327	0.49628
Cil0127	0.564149			0.148566	1.47587	0.041291	1.85521	0.749573		0.856178	0.093511		0.461498	0.9434		0.845124	0.58789
Cil0332	0.318015			0.104167	1.59083	0.04484	0.681176	0.278787		0.601659	0.56239		0.883264	0.54349		0.524506
Cil0463	0.00101249		0.00011445	0.0330746	2.2705		0.0306122	1.346		0.0306122	1.1666		1			1
Cil0178	0.214579		0.023914	0.219178	1.31623		0.598214	0.410977		1.01063	0.024038		1.6894	0.44267		0.877998	0.45762
Cil0176	0.203287		0.024288	0.228656	1.2998		0.569121	0.44832		0.957364	0.04791		1.68218	0.3817		0.896002	0.37232
Cil0174	0.235582		0.02727	0.250441	1.25597		0.635915	0.33749		1.0181	0.022646		1.601	0.36321		0.867413	0.44392
Cil0175	0.24111		0.027567	0.251351	1.249		0.62309	0.41403		0.978608	0.051954		1.57057	0.33415		0.892609	0.39971
Cil0432	0.122889		0.027567	0.414982	0.965867		1.01289	0.293423		0.468352	0.82482		0.46239	1.2085		1.32743	0.40246
Cil0051	0.538393		0.035546	0.543985	0.799873		1.07844	0.26288		0.940947	0.095025		0.872509	0.36076		0.819241	0.64198
Cil0512	0.394138		0.035546	0.377931	0.988543		0.607664	0.611287		0.473568	0.7672		0.779324	0.51466		1.14946	0.19833
Cil0543	0.306917		0.036879	0.951083	0.143183		0.819562	0.3836		1.19595	0.041092		1.45926	0.35445		0.504997	1.1332
Cil0392	2.32759		0.040963	1.75172	0.744987		1.61024	0.347627		1.23744	0.13795		0.768484	0.079762		0.980183	0.43635
Cil0570	0.0639116		0.041168	1.74703	0.539833		0.0923642	1.0799		0.134354	0.62704		1.45461	0.48629		0.652085	0.87228
Cil0288	1.9292		0.042709	1.30084	0.37283		0.529716	1.05647		0.652132	0.63922		1.2311	0.29078		0.805535	0.6118
Cil0632	1.92733		0.047269	1.75457	0.753097		0.863961	0.452783		0.432161	0.9766		0.50021	1.0549		1.24948	0.56397
Cil0355	0.0100654			0.100654			1			1			1			1
Cil0177	4.18114			1.16419	0.085596		0.633037	0.680133		0.528703	0.7672		0.835185	0.52097		1.40511	0.75827
Cil0039	1.32465			0.791498	0.41221		1.39386	0.755427		1.1532	0.14767		0.827339	0.51145		1.20467	0.55177
Cil0152	0.709322			0.715254	0.58163		0.825355	0.553933		0.687156	0.64333		0.832558	0.31279		0.786455	0.67676
Cil0072	0.507461			4.73576	1.03577		0.913153	0.231938		0.77406	0.040529		0.847679	0.010342		0.852464	0.55898
Cil0004	0.864279			0.971715	0.0968047		0.938028	0.124307		1.07972	0.22931		1.15105	0.38077		0.938397	0.31437
Cil0043	1.46617			0.870845	0.30913		1.41985	0.78167		1.07192	0.016748		0.754954	0.66394		1.1469	0.43506
Cil0496	0.129154			0.0458459	2.15777		0.0494234	1.2955		0.0494234	1.1019		1			15.8125
Cil0576	1.65347			2.59736	0.70793		0.44148	0.796303		0.37158	0.92599		0.841669	0.564		1.22806	0.40914
Cil0106	1.39518			1.23388	0.207293		0.414702	1.0627		0.554785	0.57553		1.33779	0.44895		1.40484	0.71486
Cil0321	0.377665			1.18528	0.367443		1.43854	0.81668		2.20535	0.60044		1.53305	0.20922		0.707981	0.59834
Cil0143	0.992722			0.872038	0.0232123		0.426242	1.17913		0.557143	0.6554		1.3071	0.47974		1.28763	0.5813
Cil0134	1.00127			0.876266	0.0346843		0.437655	1.12367		0.563584	0.63734		1.28774	0.44403		1.29835	0.57881
Cil0119	2.46691			1.10335	0.0451797		1.08299	0.202177		1.35431	0.54801		1.25053	0.63277		1.09369	0.34484
Cil0005	0.903966			1.09176	0.198043		0.894587	0.23163		1.00085	0.0106		1.11879	0.26336		0.901206	0.45729
Cil0078	0.543659			0.796098	0.302647		1.15196	0.30169		1.17426	0.23765		1.01936	0.028901		1.2001	0.56321
Cil0008	1.02673			1.16502	0.33248		1.09265	0.375953		1.15817	0.37085		1.05997	0.058993		0.961982	0.18885
Cil0007	1.03771			1.12708	0.342687		0.978925	0.108327		1.06818	0.18287		1.09117	0.113		0.952575	0.23647
Cil0096	1.6195			1.7544	0.346647		0.695936	0.297603		0.711766	0.17981		1.02275	0.032834		1.04387	0.13218
Cil0265	0.693712			1.43408	0.358363		0.688826	0.455203		0.435743	0.90492		0.632587	0.94008		1.58284	1.0463
Cil0620	1.38921			1.62219	0.45609		0.579522	0.81319		0.554553	0.69504		0.956915	0.1358		1.08896	0.2677
Cil0577	1.21203			1.49332	0.527423		0.790887	0.372723		0.695688	0.56098		0.87963	0.46001		1.15439	0.42847
Cil0631	1.11073			1.81159	0.798037		0.741	0.67552		0.760575	0.48958		1.02642	0.12492		0.813221	0.35662
Cil0017	0.415575			0.527335	0.872573		2.10799	0.3193		2.21058	0.95942		1.04867	0.87728		1.55099	0.82783
Cil0160	0.47306			0.340089	1.0201		1.13808	0.469113		1.38924	0.39114		1.22069	0.15321		0.877864	0.44632
Cil0196	0.444298			0.290643	1.1663		1.32505	0.260841		0.815855	0.3232		0.615716	0.4278		0.530797	1.5611
Cil0269	0.177425			0.181647	1.2936		1.20361	0.551283		1.49124	0.48624		1.23897	0.15737		1.59395	0.35894
Cil0098	1.38534			1.3065	0.35476		0.394573	1.38973		0.593047	0.66812		1.50301	0.79422		1.26473	0.42581
Cil0089	0.775365			0.666785	0.587777		0.85638	0.190244		0.646289	0.43438		0.754676	0.57707		1.07017	0.015712
Cil0198	0.836969			0.563146	0.702893		1.27574	0.553643		1.42416	0.10363		1.11634	0.29616		1.04185	0.061449
Cil0083	0.995856			2.23888	0.742487		0.86134	0.0223033		1.37344	0.37405		1.59454	0.49671		1.33599	0.18539
Cil0161	0.47906			0.347633	1.01917		1.15651	0.50203		1.41043	0.41492		1.21957	0.15339		0.872131	0.47231
Cil0159	0.481441			0.33952	1.02653		1.16881	0.51571		1.40113	0.39867		1.19876	0.11655		0.906992	0.40385
Cil0149	0.197546			0.28773	1.099		1.79886	0.972947		3.77463	1.0451		2.09834	0.49986		0.646077	0.95321
Cil0024	0.273901			0.24851	1.12063		1.18771	0.35775		0.94012	0.097191		0.791543	0.26524		1.31668	0.34683
Cil0612	0.347541			1.20401	0.061308		0.599092	0.68229		0.628865	0.53758		1.0497	0.18529		0.666814	0.74699
Cil0587	0.832879			0.901167	0.284713		0.836788	0.676327		0.988342	0.045778		1.18111	0.69349		0.635272	1.1622
Cil0606	0.751829			0.627017	0.654927		0.818671	0.782397		0.567415	0.63374		0.693092	0.091046		0.650253	1.0953
Cil0605	0.762987			0.600671	0.69184		0.726927	0.881613		0.514391	0.72534		0.707624	0.085308		0.590252	1.2077
Cil0281	0.643712			0.168067	1.3198		1.81786	1.2475		0.973446	0.13454		0.535491	1.2357		0.467943	1.5347
Cil0010	0.996419			1.10415	0.218887		1.13514	0.45612		1.00541	0.032474		0.885714	0.48226		1.07208	0.30974
Cil0013	0.795982			1.13889	0.23286		1.3223	0.76057		1.51098	0.57652		1.14269	0.10442		1.07748	0.28327
Cil0116	0.42981			0.731373	0.258257		0.911788	0.38751		1.19895	0.37822		1.31494	0.26627		1.2583	0.40306
Cil0272	0.496604			1.68306	0.632517		1.10993	0.346753		1.64498	0.094134		1.48206	0.078028		0.398255	1.0296
Cil0429	1.17208			3.35137	0.9189		0.345748	1.20563		0.268695	1.4018		0.777142	1.0744		2.69055	1.2799
Cil0421	1.15482			3.28941	1.0238		0.276395	1.5387		0.257418	1.4863		0.931342	0.99031		2.78482	1.5683
Cil0275	1.09846			7.0759	1.21237		1.84085	1.15863		5.67484	0.90666		3.08273	0.41041		0.443747	1.0368
Cil0419	0.671545			0.104361	1.6603		2.71939	1.2736		0.575409	0.3053		0.211595	1.6223		0.87685
Cil0503	0.175185			0.0655554	2.11243		0.0128118	1.87707		0.0320994	1.1738		2.50545	0.87934		21.2068
Cil0453	0.0745584			0.0125613	2.56537		0.0234375	1.4118		0.0234375	1.2008		1			13.6625
Cil0274	0.618058			0.306352	1.172		1.35538	0.340383		1.65472	0.17016		1.22085	0.52032		0.507708	0.23127
Cil0136	1.04102			0.632394	0.324467		0.992205	0.0714263		0.556704	0.80644		0.561077	0.99355		0.694649	0.69446
Cil0549	1.18591			1.12739	0.330297		1.02684	0.0836983		1.01653	0.062627		0.989959	0.023437		0.972801	0.19168
Cil0077	1.12333			5.55793	1.02923		0.942834	0.262437		0.727174	0.030512		0.771263	0.070743		0.787047	0.75844
Cil0131	0.865071			0.691875	0.445487		0.496723	0.996603		0.753342	0.33171		1.51662	0.60083		1.1693	0.44339
Cil0426	1.125			3.73706	1.02377		0.256648	1.5006		0.272456	1.4494		1.06159	0.89248		2.44431	1.3369
Cil0111	0.650361			1.01155	0.0280995		0.974304	0.336963		1.01306	0.00031954		1.03978	0.33419		1.19319	0.45854
Cil0109	0.374512			1.26544	0.324193		0.655822	0.94254		0.54375	0.79184		0.829112	0.058458		0.998908	0.21951
Cil0346	2.79307			1.53324	0.658113		1.61911	0.26868		3.16406	0.35128		1.95419	0.36048		0.691042	0.13981
Cil0053	0.671946			0.500754	0.81493		0.850602	0.21448		1.03961	0.16086		1.2222	0.41125		0.938994	0.2128
Cil0185	0.518675			0.417349	0.83383		1.199	0.62568		1.35219	0.646		1.12777	0.27612		0.847032	0.61357
Cil0497	0.18522			0.196445	1.8733		0.0142857	1.48317		0.0142857	1.2615		1			14.5425
Cil0135	0.983548			0.875368	0.033516		0.437631	1.13233		0.570517	0.63896		1.30365	0.43192		1.27526	0.55611
Cil0101	1.31212			1.03208	0.0815087		0.43664	1.02413		0.556548	0.57745		1.27461	0.40404		1.39617	0.72042
Cil0097	1.30407			0.888408	0.290987		0.759494	0.369387		0.96777	0.090616		1.27423	0.53334		0.945782	0.06835
Cil0120	1.94187			1.33695	0.306777		0.820192	0.35434		1.05785	0.15881		1.28976	0.60253		1.03252	0.16256
Cil0150	0.50325			0.8405	0.389137		1.00476	0.135267		1.08061	0.17626		1.07549	0.16738		1.04108	0.18374
Cil0124	0.930191			0.504607	0.79403		2.44944	1.09643		2.04312	0.87256		0.834117	0.0656		0.668823	0.92457
Cil0046	2.02684			2.02049	0.796553		0.675051	0.893533		0.352515	1.112		0.522206	1.0112		0.629337	0.69932
Cil0611	0.32632			1.12324	0.01802		0.602926	0.77236		0.672288	0.51235		1.11504	0.082702		0.62943	0.79079
Cil0307	0.608264			1.71365	0.38239		0.762991	0.184405		0.438841	0.81565		0.575159	1.0518		1.59293	1.1255
Cil0183	1.02127			1.2121	0.055557		0.696274	0.313163		0.47984	0.79781		0.689154	0.82513		0.648658	0.89559
Cil0603	0.579709			0.991031	0.12785		0.359729	1.40217		0.582986	0.6704		1.62063	0.83896		1.39854	0.55053
Cil0524	0.592004			0.988211	0.14851		0.596214	0.604553		0.472718	0.78083		0.792866	0.58683		1.38876	0.83554
Cil0573	1.46907			0.923969	0.18078		0.542748	1.3014		0.544644	0.82992		1.00349	0.21003		0.713416	1.0049
Cil0551	0.93649			0.905031	0.24427		1.02903	0.103528		0.86164	0.34398		0.837334	0.44932		1.50178	0.96495
Cil0364	0.610162			1.31595	0.265227		0.707289	0.4903		0.5182	0.74692		0.732657	0.66563		1.30811	0.70538
Cil0342	0.596537			1.43127	0.27525		0.715543	0.278403		0.474809	0.76385		0.663566	0.88682		1.46638	0.98364
Cil0585	0.817277			0.864531	0.312417		0.856008	0.718027		1.25463	0.23163		1.46568	0.92783		0.519296	1.3964
Cil0086	1.24568			0.905345	0.35075		0.581796	0.376963		0.593358	0.37375		1.01987	0.18109		0.641227	0.9533
Cil0600	0.820527			0.8259	0.366417		0.592062	1.13903		0.761614	0.46212		1.28637	0.8614		0.649603	1.1427
Cil0601	0.801464			0.782556	0.442503		0.606781	1.1128		0.76403	0.46153		1.25915	0.84036		0.668191	1.1035
Cil0218	1.47836			1.35627	0.462483		0.467267	1.14307		0.562439	0.81835		1.20368	0.050613		1.06367	0.032928
Cil0345	2.63503			1.40764	0.51741		1.7819	0.3971		3.34629	0.45293		1.87793	0.38777		0.708389	0.17553
Cil0137	0.90625			1.71059	0.600037		0.790652	0.51694		1.41014	0.41064		1.78351	0.95644		0.921394	0.44332
Cil0397	0.503371			0.656372	0.631813		0.712392	0.946147		0.474294	0.95018		0.665777	0.50069		0.608941	0.796
Cil0571	1.0842			0.556235	0.73806		0.386374	1.55037		0.48844	0.91115		1.26416	0.578		0.661785	0.832
Cil0375	0.395414			0.521999	0.796877		3.94571	0.740337		6.22243	1.1367		1.57701	0.90031		0.408783	1.5091
Cil0545	1.02823			0.529032	0.82141		1.13502	0.577053		1.18824	0.094193		1.04689	0.6395		0.660703	0.36343
Cil0271	0.620951			0.494939	0.870257		0.904908	0.1821		0.80454	0.37738		0.889085	0.35625		0.907094	0.23632
Cil0219	0.689861			0.453314	0.921307		1.00079	0.157193		1.17901	0.31367		1.17808	0.53994		0.82254	0.61489
Cil0597	0.439666			0.416314	0.94593		0.704569	0.995157		5.64311	0.92764		8.00931	1.7701		0.470519	1.1343
Cil0146	0.85799			0.398353	1.00067		0.913978	0.066619		0.73871	0.46028		0.808235	0.61345		0.792954	0.71345
Cil0273	0.705312			0.369169	1.02367		1.33156	0.27571		2.04482	0.082068		1.53566	0.33915		0.510285	0.27346
Cil0074	1.1189			5.77924	1.03317		0.854443	0.240228		0.717732	0.030931		0.84	0.062635		0.779832	0.77768
Cil0361	0.519276			0.3268	1.09427		1.73806	0.516793		1.46139	0.39217		0.840815	0.051812		0.808499	0.6284
Cil0029	0.407143			0.274666	1.10967		1.20292	0.52158		1.73236	0.81553		1.44013	0.52401		1.47218	0.45266
Cil0061	1.86092			4.06741	1.11037		1.99077	0.66939		1.40529	0.32875		0.705901	0.25839		0.88418	0.39412
Cil0027	0.234719			0.227812	1.12603		1.10142	0.362057		1.0787	0.21143		0.979367	0.083608		1.26749	0.33747
Cil0030	0.213881			0.164836	1.22293		2.127	1.1615		1.28265	0.46357		0.603034	0.87135		0.986244	0.15069
Cil0020	0.0232202			0.042864	1.2386		1.32524	0.3209		0.803938	0.42933		0.606636	0.79131		1.12119
Cil0016	0.0544173			0.0972659	1.49497		3.11525	1.0084		0.447365	0.8337		0.143605	1.84		0.8039
Cil0216	0.288728			0.095508	1.5158		0.955604	0.255977		0.735297	0.18416		0.769457	0.51975		0.596754	0.95263
Cil0408	0.648408			0.134349	1.55237		0.191318	1.5693		0.805321	0.076976		4.20932	1.7861		0.811528	0.13442
Cil0406	3.62461			0.0161985	1.82343		0.50156	1.16143		0.306687	1.4514		0.611467	0.91941		0.498256
Cil0499	0.136245			0.0485167	2.18633		0.0076606	1.97253		0.0291171	1.1569		3.8009	0.92613		24.8432
Cil0435	0.0701667			0.0178611	2.41587		0.194401	0.708927		0.0466563	1.1099		0.24	0.83647		14.25
Cil0526	0.0311723			0.0127176	2.50467		0.0418994	1.32233		0.0418994	1.1247		1			9.73813
Cil0454	0.104235			0.00894353	2.53803		0.0610998	1.26		0.0610998	1.0717		1			6.5375

## Sheet: Table S6
Table S6 phenotypic characteristics of different types of watermelon fruits
Sample ID	Flesh PH	Flesh firmness(Kg/cm-2)	Flesh brix。（%）	Fruit weight(kg)	100-seed weight(g dry weight)
W12	4.53	5.77	2	0.25	9.23
W13	4.5	5.45	3	0.2	9.25
W14	4.52	5.56	3	0.36	10
W56	4.9	3.21	5.5	1.56	26
W57	4.66	4.97	5	3.2	28.2
W58	4.7	5.14	5.2	2.58	30.2
W55	4.67	5.12	5.2	2.86	29.12
W17	4.68	6.12	4.4	1.88	15.16
W18	4.64	6.86	3.5	1.32	16.88
W19	4.58	6.76	3.5	1.82	12.23
W78	5.34	1.03	11	4.12	7.27
W103	5.39	1.03	8.3	4.56	6.43
W67	5.46	1.46	10.5	3.12	5.88
W69	5.24	1.25	11.5	3.5	4.22
W83	5.66	0.87	10.8	2.7	4.96
W84	5.6	0.96	10	3.5	4.75
W87	5.63	1.24	9	3.3	10.88
W90	5.46	1.25	12	3	4.16
W92	5.68	0.85	11	3.5	5.03
W97	5.56	1.05	11	3.85	4.05
W98	5.51	0.99	10.5	2.4	4.59
W101	5.52	1.03	10	3.5	3.98
W75	5.75	0.88	10	3	6.05
W76	5.56	0.24	8	3.2	6.22
W77	5.61	0.83	9.6	3.3	5.82
W102	5.52	1.2	10.2	5.5	5.92
W33	5.65	0.95	7.5	4.2	12.55
W34	5.52	0.83	5.5	4.5	13.22
W35	5.48	0.95	7	3.6	11.32
W47	5.45	1.06	6.5	6.2	14.46
W48	5.4	1.52	6	4.5	9.65
W26	5.58	0.89	6.5	3.8	16.22
W30	5.48	1.02	5.5	3.3	11.94
W32	5.43	1.23	5.5	4	15.87
W36	5.54	1.05	9	3.2	11.5
W46	5.46	1.21	10.5	3.8	16.94
W1	4.63	6.94	3.5	6.12	18.33
W6	5.02	6.72	3	1.53	10.6
W8	4.52	6.86	2.5	1.66	11.32
W11	4.46	5.53	3.1	0.85	10.2
